# Supplementary material for: Regional activity within the human amygdala varies with season, mood and illuminance
Source: Nat Commun. 2025 Dec 22;16:11559. doi: 10.1038/s41467-025-67715-3 (PMC12748982; doi:10.1038/s41467-025-67715-3)
Supplement: Supplementary file 4 — Source Data [file 41467_2025_67715_MOESM4_ESM.xlsx]

## Sheet: Title
Source data files for figures and tables
Sheet 1	The emotional task reaction times	Fig.2C
Sheet 2	Emotional task activity estimates and illumination activity estiamtes	Fig.2 D-M, Fig.3B, E-G
Sheet 3	Emotional task activity estimates by light condition	Fig.3 C,D

## Sheet: Sheet 1
Subject	Emotional Stimuli	Reaction Times
1	Neutral	1151.04
3	Neutral	1226.43
5	Neutral	1094.95
11	Neutral	909.46
12	Neutral	1101.15
13	Neutral	1504.18
14	Neutral	1094.27
18	Neutral	1266.42
19	Neutral	1467.78
20	Neutral	1392.87
28	Neutral	1247.08
29	Neutral	961.762
30	Neutral	1063.96
34	Neutral	893.633
35	Neutral	1224.81
36	Neutral	1347.53
41	Neutral	1476.3
42	Neutral	1462.93
55	Neutral	1301.11
57	Neutral	1047.01
65	Neutral	1449.29
73	Neutral	1215.07
76	Neutral	1370.04
77	Neutral	894.903
78	Neutral	1342.29
83	Neutral	1150.94
85	Neutral	1027.11
89	Neutral	1337.47
93	Neutral	999.22
1	Angry	1247.46
3	Angry	1245.76
5	Angry	1103.1
11	Angry	957.294
12	Angry	1174.99
13	Angry	1535.67
14	Angry	1126.04
18	Angry	1285.21
19	Angry	1502.01
20	Angry	1443.98
28	Angry	1281.12
29	Angry	949.42
30	Angry	1108.37
34	Angry	894.15
35	Angry	1286.26
36	Angry	1391.73
41	Angry	1405.68
42	Angry	1569.86
55	Angry	1450.39
57	Angry	1168.7
65	Angry	1302.23
73	Angry	1343.04
76	Angry	1440.93
77	Angry	968.836
78	Angry	1396.96
83	Angry	1188.37
85	Angry	1103.19
89	Angry	1436.53
93	Angry	1014.01

## Sheet: Sheet 2
Subject	Age	Sex	BMI	Emotional Stimuli	Amygdala Subpart	Beta_emo	Beta_EDI	Day	COS	BDI
1	26	1	22.98	Angry	1	1.2485	0.0014	362	0.997643	.
3	20	2	20.3	Angry	1	-0.0396	0.0022	62	0.48506	14
5	23	2	22.49	Angry	1	0.8227	-0.0036	78	0.229688	8
57	30	2	20	Angry	1	-1.1888	-0.0084	132	-0.640593	1
85	26	2	23.43	Angry	1	-0.0544	-0.0074	36	0.815028	3
1	26	1	22.98	Neutral	1	1.1471	0.0027	362	0.997643	.
3	20	2	20.3	Neutral	1	-0.0398	-0.0015	62	0.48506	14
5	23	2	22.49	Neutral	1	0.441	-0.003	78	0.229688	8
57	30	2	20	Neutral	1	-0.453	-0.0124	132	-0.640593	1
85	26	2	23.43	Neutral	1	-0.15	-0.0033	36	0.815028	3
11	22	2	22.4	Angry	1	-0.1332	-0.0012	112	-0.344707	1
12	24	2	20.7	Angry	1	1.1493	0.0109	127	-0.572404	4
13	26	2	21.05	Angry	1	0.6787	0.0007	101	-0.162366	15
14	23	2	23.05	Angry	1	0.2155	-0.0056	116	-0.408304	0
19	23	1	23.1	Angry	1	0.0778	0.0042	114	-0.376728	2
20	29	1	23.2	Angry	1	-0.2668	0.0019	130	-0.613856	6
28	25	2	19.78	Angry	1	-0.5385	0.0016	164	-0.947274	3
55	27	2	22.9	Angry	1	1.0051	0.0029	148	-0.824855	7
76	21	2	19.22	Angry	1	0.0438	0.0049	99	-0.128398	.
89	24	1	23.87	Angry	1	0.1765	-0.0061	113	-0.360771	4
11	22	2	22.4	Neutral	1	-0.0224	-0.0002	112	-0.344707	1
12	24	2	20.7	Neutral	1	1.7559	0.0083	127	-0.572404	4
13	26	2	21.05	Neutral	1	0.4915	-0.0012	101	-0.162366	15
14	23	2	23.05	Neutral	1	0.081	-0.0008	116	-0.408304	0
19	23	1	23.1	Neutral	1	-0.3207	0.0001	114	-0.376728	2
20	29	1	23.2	Neutral	1	-0.9066	0.0047	130	-0.613856	6
28	25	2	19.78	Neutral	1	-0.8776	-0.0022	164	-0.947274	3
55	27	2	22.9	Neutral	1	1.4505	0.0006	148	-0.824855	7
76	21	2	19.22	Neutral	1	0.89	0.0002	99	-0.128398	.
89	24	1	23.87	Neutral	1	0.3102	-0.0071	113	-0.360771	4
18	26	1	22.7	Angry	1	-0.5387	-0.007	164	-0.947274	0
29	27	1	18.5	Angry	1	1.4456	0.0002	200	-0.957716	.
65	22	1	20.3	Angry	1	-0.8732	0.0009	275	0.0215161	1
73	25	1	22.34	Angry	1	0.6912	-0.0015	254	-0.344707	9
93	19	2	26.6	Angry	1	-0.4613	-0.0196	201	-0.952635	6
18	26	1	22.7	Neutral	1	-0.65	0.0001	164	-0.947274	0
29	27	1	18.5	Neutral	1	1.0898	-0.0088	200	-0.957716	.
65	22	1	20.3	Neutral	1	-0.1274	-0.0062	275	0.0215161	1
73	25	1	22.34	Neutral	1	0.6238	-0.0029	254	-0.344707	9
93	19	2	26.6	Neutral	1	0.2907	-0.0054	201	-0.952635	6
30	23	1	21.6	Angry	1	0.1094	-0.006	282	0.128398	2
34	21	2	18.7	Angry	1	1.5019	-0.0005	354	0.978856	3
35	27	1	25.48	Angry	1	-0.4665	-0.0034	284	0.162366	4
36	21	2	17.7	Angry	1	1.3135	-0.0011	312	0.600214	7
41	22	2	24.77	Angry	1	0.0376	-0.0035	340	0.90203	.
42	30	2	23.8	Angry	1	0.1035	0.0035	320	0.704066	1
77	18	2	27.41	Angry	1	0.3478	-0.0006	324	0.751132	3
78	21	2	21.79	Angry	1	0.7943	-0.0023	344	0.929523	14
83	27	1	21.22	Angry	1	0.1577	0.0058	321	0.716152	7
30	23	1	21.6	Neutral	1	0.0157	-0.0051	282	0.128398	2
34	21	2	18.7	Neutral	1	1.4344	0.0001	354	0.978856	3
35	27	1	25.48	Neutral	1	-0.5578	-0.0016	284	0.162366	4
36	21	2	17.7	Neutral	1	1.128	-0.002	312	0.600214	7
41	22	2	24.77	Neutral	1	-0.1038	0.0001	340	0.90203	.
42	30	2	23.8	Neutral	1	0.2992	0.002	320	0.704066	1
77	18	2	27.41	Neutral	1	-0.3417	-0.0062	324	0.751132	3
78	21	2	21.79	Neutral	1	0.3461	0.0001	344	0.929523	14
83	27	1	21.22	Neutral	1	-0.1222	0.0102	321	0.716152	7
1	26	1	22.98	Angry	2	0.4475	-0.0055	362	0.997643	.
3	20	2	20.3	Angry	2	-0.2833	0.0018	62	0.48506	14
5	23	2	22.49	Angry	2	0.4391	-0.0032	78	0.229688	8
57	30	2	20	Angry	2	-0.8591	-0.0109	132	-0.640593	1
85	26	2	23.43	Angry	2	0.0037	-0.0087	36	0.815028	3
1	26	1	22.98	Neutral	2	0.5868	0.0029	362	0.997643	.
3	20	2	20.3	Neutral	2	-0.1363	-0.0006	62	0.48506	14
5	23	2	22.49	Neutral	2	0.256	-0.007	78	0.229688	8
57	30	2	20	Neutral	2	-0.9744	-0.0001	132	-0.640593	1
85	26	2	23.43	Neutral	2	-0.2182	-0.0022	36	0.815028	3
11	22	2	22.4	Angry	2	-0.0851	0.0025	112	-0.344707	1
12	24	2	20.7	Angry	2	-0.9031	0.0069	127	-0.572404	4
13	26	2	21.05	Angry	2	0.9413	0.0002	101	-0.162366	15
14	23	2	23.05	Angry	2	0.2012	-0.0127	116	-0.408304	0
19	23	1	23.1	Angry	2	-0.1529	-0.0074	114	-0.376728	2
20	29	1	23.2	Angry	2	0.3816	-0.0018	130	-0.613856	6
28	25	2	19.78	Angry	2	0.1884	0.0019	164	-0.947274	3
55	27	2	22.9	Angry	2	0.7942	0.0021	148	-0.824855	7
76	21	2	19.22	Angry	2	-0.1505	0.0056	99	-0.128398	.
89	24	1	23.87	Angry	2	-0.194	-0.0056	113	-0.360771	4
11	22	2	22.4	Neutral	2	0.328	0.0039	112	-0.344707	1
12	24	2	20.7	Neutral	2	-0.3119	.	127	-0.572404	4
13	26	2	21.05	Neutral	2	0.617	-0.0018	101	-0.162366	15
14	23	2	23.05	Neutral	2	-0.209	-0.0028	116	-0.408304	0
19	23	1	23.1	Neutral	2	-0.6746	-0.0087	114	-0.376728	2
20	29	1	23.2	Neutral	2	-0.9374	0.0048	130	-0.613856	6
28	25	2	19.78	Neutral	2	-0.4421	-0.0022	164	-0.947274	3
55	27	2	22.9	Neutral	2	0.9746	0.003	148	-0.824855	7
76	21	2	19.22	Neutral	2	0.2416	-0.0033	99	-0.128398	.
89	24	1	23.87	Neutral	2	-0.6465	-0.0072	113	-0.360771	4
18	26	1	22.7	Angry	2	-0.8745	-0.0065	164	-0.947274	0
29	27	1	18.5	Angry	2	0.6877	-0.0012	200	-0.957716	.
65	22	1	20.3	Angry	2	-0.5055	-0.0015	275	0.0215161	1
73	25	1	22.34	Angry	2	0.5685	0.0022	254	-0.344707	9
93	19	2	26.6	Angry	2	0.7109	-0.0067	201	-0.952635	6
18	26	1	22.7	Neutral	2	-1.1686	0.0025	164	-0.947274	0
29	27	1	18.5	Neutral	2	-0.0487	-0.0063	200	-0.957716	.
65	22	1	20.3	Neutral	2	-0.0373	-0.0086	275	0.0215161	1
73	25	1	22.34	Neutral	2	0.2095	-0.0039	254	-0.344707	9
93	19	2	26.6	Neutral	2	0.557	0.0059	201	-0.952635	6
30	23	1	21.6	Angry	2	-0.2063	-0.0045	282	0.128398	2
34	21	2	18.7	Angry	2	1.3391	-0.0029	354	0.978856	3
35	27	1	25.48	Angry	2	-0.4062	-0.0036	284	0.162366	4
36	21	2	17.7	Angry	2	0.8657	0.0026	312	0.600214	7
41	22	2	24.77	Angry	2	0.234	-0.004	340	0.90203	.
42	30	2	23.8	Angry	2	0.0875	0.0023	320	0.704066	1
77	18	2	27.41	Angry	2	1.025	0.0033	324	0.751132	3
78	21	2	21.79	Angry	2	0.8168	-0.0042	344	0.929523	14
83	27	1	21.22	Angry	2	1.0866	0.0052	321	0.716152	7
30	23	1	21.6	Neutral	2	-0.508	-0.0027	282	0.128398	2
34	21	2	18.7	Neutral	2	1.548	-0.0016	354	0.978856	3
35	27	1	25.48	Neutral	2	-0.2712	-0.0018	284	0.162366	4
36	21	2	17.7	Neutral	2	0.5642	-0.001	312	0.600214	7
41	22	2	24.77	Neutral	2	-0.3178	0.0024	340	0.90203	.
42	30	2	23.8	Neutral	2	0.0459	0.0013	320	0.704066	1
77	18	2	27.41	Neutral	2	0.1529	-0.0054	324	0.751132	3
78	21	2	21.79	Neutral	2	-0.161	-0.0002	344	0.929523	14
83	27	1	21.22	Neutral	2	0.6203	0.0049	321	0.716152	7
1	26	1	22.98	Angry	3	0.852	-0.003	362	0.997643	.
3	20	2	20.3	Angry	3	0.8787	0.0007	62	0.48506	14
5	23	2	22.49	Angry	3	1.1771	-0.0043	78	0.229688	8
57	30	2	20	Angry	3	-0.7418	-0.0121	132	-0.640593	1
85	26	2	23.43	Angry	3	-0.1492	-0.0102	36	0.815028	3
1	26	1	22.98	Neutral	3	0.1198	0.0002	362	0.997643	.
3	20	2	20.3	Neutral	3	0.756	0.0025	62	0.48506	14
5	23	2	22.49	Neutral	3	0.8404	-0.0104	78	0.229688	8
57	30	2	20	Neutral	3	-1.1281	-0.0029	132	-0.640593	1
85	26	2	23.43	Neutral	3	-0.5102	-0.0024	36	0.815028	3
11	22	2	22.4	Angry	3	0.2616	-0.0026	112	-0.344707	1
12	24	2	20.7	Angry	3	0.0489	0.0024	127	-0.572404	4
13	26	2	21.05	Angry	3	0.7839	-0.0033	101	-0.162366	15
14	23	2	23.05	Angry	3	0.6155	-0.009	116	-0.408304	0
19	23	1	23.1	Angry	3	0.105	-0.0088	114	-0.376728	2
20	29	1	23.2	Angry	3	0.7768	-0.0044	130	-0.613856	6
28	25	2	19.78	Angry	3	-0.0703	-0.0047	164	-0.947274	3
55	27	2	22.9	Angry	3	1.1237	0.0036	148	-0.824855	7
76	21	2	19.22	Angry	3	1.2858	0.0038	99	-0.128398	.
89	24	1	23.87	Angry	3	0.1829	-0.0053	113	-0.360771	4
11	22	2	22.4	Neutral	3	0.6317	0.0064	112	-0.344707	1
12	24	2	20.7	Neutral	3	0.9398	0.0137	127	-0.572404	4
13	26	2	21.05	Neutral	3	0.2591	-0.0016	101	-0.162366	15
14	23	2	23.05	Neutral	3	0.4257	-0.0051	116	-0.408304	0
19	23	1	23.1	Neutral	3	-0.7851	-0.0113	114	-0.376728	2
20	29	1	23.2	Neutral	3	-0.7614	0.0039	130	-0.613856	6
28	25	2	19.78	Neutral	3	-0.8327	-0.0005	164	-0.947274	3
55	27	2	22.9	Neutral	3	0.792	0.0027	148	-0.824855	7
76	21	2	19.22	Neutral	3	1.1295	-0.0042	99	-0.128398	.
89	24	1	23.87	Neutral	3	-0.1222	-0.0092	113	-0.360771	4
18	26	1	22.7	Angry	3	-1.1491	-0.0133	164	-0.947274	0
29	27	1	18.5	Angry	3	1.6963	-0.0081	200	-0.957716	.
65	22	1	20.3	Angry	3	-0.1699	-0.0084	275	0.0215161	1
73	25	1	22.34	Angry	3	1.232	-0.0006	254	-0.344707	9
93	19	2	26.6	Angry	3	0.7342	-0.0111	201	-0.952635	6
18	26	1	22.7	Neutral	3	-1.4647	-0.0028	164	-0.947274	0
29	27	1	18.5	Neutral	3	0.6551	-0.0108	200	-0.957716	.
65	22	1	20.3	Neutral	3	0.2602	-0.0095	275	0.0215161	1
73	25	1	22.34	Neutral	3	0.2908	-0.0048	254	-0.344707	9
93	19	2	26.6	Neutral	3	0.2588	0.0077	201	-0.952635	6
30	23	1	21.6	Angry	3	0.346	-0.0052	282	0.128398	2
34	21	2	18.7	Angry	3	1.4578	-0.0114	354	0.978856	3
35	27	1	25.48	Angry	3	-0.0385	-0.0065	284	0.162366	4
36	21	2	17.7	Angry	3	1.1282	-0.0006	312	0.600214	7
41	22	2	24.77	Angry	3	1.0622	-0.0057	340	0.90203	.
42	30	2	23.8	Angry	3	1.0345	0.0014	320	0.704066	1
77	18	2	27.41	Angry	3	1.9526	0.0022	324	0.751132	3
78	21	2	21.79	Angry	3	1.3519	-0.0033	344	0.929523	14
83	27	1	21.22	Angry	3	1.3047	0.002	321	0.716152	7
30	23	1	21.6	Neutral	3	-0.2522	0.0004	282	0.128398	2
34	21	2	18.7	Neutral	3	0.7932	-0.0049	354	0.978856	3
35	27	1	25.48	Neutral	3	-0.1461	-0.0049	284	0.162366	4
36	21	2	17.7	Neutral	3	0.5715	-0.0009	312	0.600214	7
41	22	2	24.77	Neutral	3	0.3218	0.0007	340	0.90203	.
42	30	2	23.8	Neutral	3	0.6158	-0.0008	320	0.704066	1
77	18	2	27.41	Neutral	3	0.8895	-0.0049	324	0.751132	3
78	21	2	21.79	Neutral	3	-0.025	-0.0021	344	0.929523	14
83	27	1	21.22	Neutral	3	0.8112	0.001	321	0.716152	7
1	26	1	22.98	Angry	4	1.4072	0.0083	362	0.997643	.
3	20	2	20.3	Angry	4	0.152	-0.0034	62	0.48506	14
5	23	2	22.49	Angry	4	0.4291	-0.0039	78	0.229688	8
57	30	2	20	Angry	4	1.3373	-0.0065	132	-0.640593	1
85	26	2	23.43	Angry	4	0.2521	0.0006	36	0.815028	3
1	26	1	22.98	Neutral	4	0.5996	0.0002	362	0.997643	.
3	20	2	20.3	Neutral	4	0.1814	-0.0014	62	0.48506	14
5	23	2	22.49	Neutral	4	0.0313	-0.0003	78	0.229688	8
57	30	2	20	Neutral	4	0.4379	0.0016	132	-0.640593	1
85	26	2	23.43	Neutral	4	0.202	-0.0034	36	0.815028	3
11	22	2	22.4	Angry	4	-0.057	0.0002	112	-0.344707	1
12	24	2	20.7	Angry	4	1.2302	0.0034	127	-0.572404	4
13	26	2	21.05	Angry	4	0.0461	-0.0005	101	-0.162366	15
14	23	2	23.05	Angry	4	-0.3247	-0.0002	116	-0.408304	0
19	23	1	23.1	Angry	4	0.3275	0.0057	114	-0.376728	2
20	29	1	23.2	Angry	4	-0.3945	0.002	130	-0.613856	6
28	25	2	19.78	Angry	4	0.4214	0.0017	164	-0.947274	3
55	27	2	22.9	Angry	4	0.9896	0.0029	148	-0.824855	7
76	21	2	19.22	Angry	4	0.2263	0.002	99	-0.128398	.
89	24	1	23.87	Angry	4	0.1372	-0.0002	113	-0.360771	4
11	22	2	22.4	Neutral	4	0.3954	0.0008	112	-0.344707	1
12	24	2	20.7	Neutral	4	1.9678	0.0057	127	-0.572404	4
13	26	2	21.05	Neutral	4	-0.0231	0.0006	101	-0.162366	15
14	23	2	23.05	Neutral	4	0.0966	-0.003	116	-0.408304	0
19	23	1	23.1	Neutral	4	-0.1689	0.0077	114	-0.376728	2
20	29	1	23.2	Neutral	4	-1.6237	0.0027	130	-0.613856	6
28	25	2	19.78	Neutral	4	0.3259	-0.0007	164	-0.947274	3
55	27	2	22.9	Neutral	4	1.05	0.0006	148	-0.824855	7
76	21	2	19.22	Neutral	4	0.7876	0.0008	99	-0.128398	.
89	24	1	23.87	Neutral	4	-0.012	-0.0012	113	-0.360771	4
18	26	1	22.7	Angry	4	0.5587	-0.0015	164	-0.947274	0
29	27	1	18.5	Angry	4	0.8713	0.0023	200	-0.957716	.
65	22	1	20.3	Angry	4	0.1617	-0.0063	275	0.0215161	1
73	25	1	22.34	Angry	4	0.8984	-0.001	254	-0.344707	9
93	19	2	26.6	Angry	4	-1.9934	-0.0197	201	-0.952635	6
18	26	1	22.7	Neutral	4	0.1899	0	164	-0.947274	0
29	27	1	18.5	Neutral	4	0.3531	-0.0032	200	-0.957716	.
65	22	1	20.3	Neutral	4	0.2206	-0.0051	275	0.0215161	1
73	25	1	22.34	Neutral	4	0.4306	-0.0024	254	-0.344707	9
93	19	2	26.6	Neutral	4	-2.0399	-0.0027	201	-0.952635	6
30	23	1	21.6	Angry	4	0.8201	-0.0036	282	0.128398	2
34	21	2	18.7	Angry	4	-0.619	-0.0056	354	0.978856	3
35	27	1	25.48	Angry	4	0.0904	-0.0022	284	0.162366	4
36	21	2	17.7	Angry	4	-0.1433	-0.0051	312	0.600214	7
41	22	2	24.77	Angry	4	-0.0142	-0.0025	340	0.90203	.
42	30	2	23.8	Angry	4	0.4294	-0.0014	320	0.704066	1
77	18	2	27.41	Angry	4	0.6184	-0.0005	324	0.751132	3
78	21	2	21.79	Angry	4	.	-0.0057	344	0.929523	14
83	27	1	21.22	Angry	4	0.0359	0.0021	321	0.716152	7
30	23	1	21.6	Neutral	4	0.6618	-0.0004	282	0.128398	2
34	21	2	18.7	Neutral	4	-1.0697	-0.0061	354	0.978856	3
35	27	1	25.48	Neutral	4	-0.2414	-0.0007	284	0.162366	4
36	21	2	17.7	Neutral	4	-0.5776	0.0025	312	0.600214	7
41	22	2	24.77	Neutral	4	-0.3157	0.0009	340	0.90203	.
42	30	2	23.8	Neutral	4	0.3841	0.005	320	0.704066	1
77	18	2	27.41	Neutral	4	0.2448	-0.0057	324	0.751132	3
78	21	2	21.79	Neutral	4	1.3032	.	344	0.929523	14
83	27	1	21.22	Neutral	4	0.1701	0.0022	321	0.716152	7
1	26	1	22.98	Angry	5	1.0273	-0.0085	362	0.997643	.
3	20	2	20.3	Angry	5	1.7806	-0.001	62	0.48506	14
5	23	2	22.49	Angry	5	1.4985	-0.0073	78	0.229688	8
57	30	2	20	Angry	5	-1.2069	-0.0133	132	-0.640593	1
85	26	2	23.43	Angry	5	-0.6479	-0.0068	36	0.815028	3
1	26	1	22.98	Neutral	5	0.6996	0.0027	362	0.997643	.
3	20	2	20.3	Neutral	5	1.5446	0.0027	62	0.48506	14
5	23	2	22.49	Neutral	5	1.2541	-0.0133	78	0.229688	8
57	30	2	20	Neutral	5	-1.4906	0.0013	132	-0.640593	1
85	26	2	23.43	Neutral	5	-0.7097	0.0016	36	0.815028	3
11	22	2	22.4	Angry	5	0.0584	-0.004	112	-0.344707	1
12	24	2	20.7	Angry	5	0.2831	-0.0002	127	-0.572404	4
13	26	2	21.05	Angry	5	1.6485	-0.0019	101	-0.162366	15
14	23	2	23.05	Angry	5	0.2175	-0.0082	116	-0.408304	0
19	23	1	23.1	Angry	5	-0.5436	-0.0066	114	-0.376728	2
20	29	1	23.2	Angry	5	1.5622	0.0006	130	-0.613856	6
28	25	2	19.78	Angry	5	-0.0271	-0.0037	164	-0.947274	3
55	27	2	22.9	Angry	5	0.9756	0.0008	148	-0.824855	7
76	21	2	19.22	Angry	5	1.3564	0.004	99	-0.128398	.
89	24	1	23.87	Angry	5	-0.2649	-0.0047	113	-0.360771	4
11	22	2	22.4	Neutral	5	0.3167	0.0015	112	-0.344707	1
12	24	2	20.7	Neutral	5	1.121	0.0049	127	-0.572404	4
13	26	2	21.05	Neutral	5	1.1985	-0.0035	101	-0.162366	15
14	23	2	23.05	Neutral	5	0.5047	-0.0102	116	-0.408304	0
19	23	1	23.1	Neutral	5	-1.3947	-0.0059	114	-0.376728	2
20	29	1	23.2	Neutral	5	-0.2912	0.0066	130	-0.613856	6
28	25	2	19.78	Neutral	5	-0.5622	-0.0019	164	-0.947274	3
55	27	2	22.9	Neutral	5	0.7914	0.0008	148	-0.824855	7
76	21	2	19.22	Neutral	5	1.3856	-0.0031	99	-0.128398	.
89	24	1	23.87	Neutral	5	-0.1779	-0.0014	113	-0.360771	4
18	26	1	22.7	Angry	5	-1.0971	-0.0163	164	-0.947274	0
29	27	1	18.5	Angry	5	1.8451	-0.0047	200	-0.957716	.
65	22	1	20.3	Angry	5	0.3594	-0.0123	275	0.0215161	1
73	25	1	22.34	Angry	5	0.5181	0.0014	254	-0.344707	9
93	19	2	26.6	Angry	5	-0.0173	-0.0168	201	-0.952635	6
18	26	1	22.7	Neutral	5	-1.3821	-0.0043	164	-0.947274	0
29	27	1	18.5	Neutral	5	0.9678	-0.0094	200	-0.957716	.
65	22	1	20.3	Neutral	5	1.0045	-0.01	275	0.0215161	1
73	25	1	22.34	Neutral	5	0.1844	-0.0067	254	-0.344707	9
93	19	2	26.6	Neutral	5	-0.5296	-0.0019	201	-0.952635	6
30	23	1	21.6	Angry	5	1.002	-0.0082	282	0.128398	2
34	21	2	18.7	Angry	5	0.674	-0.0086	354	0.978856	3
35	27	1	25.48	Angry	5	0.1133	-0.0079	284	0.162366	4
36	21	2	17.7	Angry	5	0.8566	-0.0011	312	0.600214	7
41	22	2	24.77	Angry	5	1.624	-0.0139	340	0.90203	.
42	30	2	23.8	Angry	5	0.4329	0.0002	320	0.704066	1
77	18	2	27.41	Angry	5	2.0218	0.0046	324	0.751132	3
78	21	2	21.79	Angry	5	2.4683	-0.0061	344	0.929523	14
83	27	1	21.22	Angry	5	-0.1544	0.0037	321	0.716152	7
30	23	1	21.6	Neutral	5	0.0842	0.0001	282	0.128398	2
34	21	2	18.7	Neutral	5	0.0747	-0.0033	354	0.978856	3
35	27	1	25.48	Neutral	5	0.0883	-0.0023	284	0.162366	4
36	21	2	17.7	Neutral	5	0.1033	-0.0005	312	0.600214	7
41	22	2	24.77	Neutral	5	0.7963	-0.0036	340	0.90203	.
42	30	2	23.8	Neutral	5	0.2629	0.0026	320	0.704066	1
77	18	2	27.41	Neutral	5	0.9644	-0.0045	324	0.751132	3
78	21	2	21.79	Neutral	5	0.9443	0.0064	344	0.929523	14
83	27	1	21.22	Neutral	5	-0.5334	0.0046	321	0.716152	7
1	26	1	22.98	Angry	6	0.2013	-0.0048	362	0.997643	.
3	20	2	20.3	Angry	6	0.2955	0.0005	62	0.48506	14
5	23	2	22.49	Angry	6	0.7276	-0.0012	78	0.229688	8
57	30	2	20	Angry	6	-0.4694	-0.011	132	-0.640593	1
85	26	2	23.43	Angry	6	-0.686	-0.008	36	0.815028	3
1	26	1	22.98	Neutral	6	0.5701	0.0073	362	0.997643	.
3	20	2	20.3	Neutral	6	0.378	0.0039	62	0.48506	14
5	23	2	22.49	Neutral	6	0.3963	-0.0032	78	0.229688	8
57	30	2	20	Neutral	6	-0.9791	0.005	132	-0.640593	1
85	26	2	23.43	Neutral	6	-0.6915	0.0019	36	0.815028	3
11	22	2	22.4	Angry	6	-0.0339	0.0002	112	-0.344707	1
12	24	2	20.7	Angry	6	-2.0146	0.0103	127	-0.572404	4
13	26	2	21.05	Angry	6	1.0824	0.002	101	-0.162366	15
14	23	2	23.05	Angry	6	0.7942	-0.0047	116	-0.408304	0
19	23	1	23.1	Angry	6	-0.0258	-0.003	114	-0.376728	2
20	29	1	23.2	Angry	6	0.6375	0.0002	130	-0.613856	6
28	25	2	19.78	Angry	6	0.8513	0.0001	164	-0.947274	3
55	27	2	22.9	Angry	6	0.6518	0.0045	148	-0.824855	7
76	21	2	19.22	Angry	6	-0.1363	0.0002	99	-0.128398	.
89	24	1	23.87	Angry	6	0.3091	-0.0112	113	-0.360771	4
11	22	2	22.4	Neutral	6	0.3158	0.0071	112	-0.344707	1
12	24	2	20.7	Neutral	6	-1.543	.	127	-0.572404	4
13	26	2	21.05	Neutral	6	0.823	-0.0032	101	-0.162366	15
14	23	2	23.05	Neutral	6	0.5706	-0.0017	116	-0.408304	0
19	23	1	23.1	Neutral	6	-0.2608	-0.0008	114	-0.376728	2
20	29	1	23.2	Neutral	6	-0.6438	-0.0018	130	-0.613856	6
28	25	2	19.78	Neutral	6	0.5142	0.0021	164	-0.947274	3
55	27	2	22.9	Neutral	6	0.5236	0.0029	148	-0.824855	7
76	21	2	19.22	Neutral	6	-0.3903	-0.0056	99	-0.128398	.
89	24	1	23.87	Neutral	6	0.3755	-0.0081	113	-0.360771	4
18	26	1	22.7	Angry	6	-0.9548	-0.0061	164	-0.947274	0
29	27	1	18.5	Angry	6	0.2149	-0.0026	200	-0.957716	.
65	22	1	20.3	Angry	6	1.127	0.0072	275	0.0215161	1
73	25	1	22.34	Angry	6	-0.5145	0.0041	254	-0.344707	9
93	19	2	26.6	Angry	6	0.1601	-0.0088	201	-0.952635	6
18	26	1	22.7	Neutral	6	-0.965	0.0005	164	-0.947274	0
29	27	1	18.5	Neutral	6	0.0153	-0.0061	200	-0.957716	.
65	22	1	20.3	Neutral	6	1.8013	-0.0008	275	0.0215161	1
73	25	1	22.34	Neutral	6	-1.1246	0.0037	254	-0.344707	9
93	19	2	26.6	Neutral	6	-0.3155	-0.0031	201	-0.952635	6
30	23	1	21.6	Angry	6	0.0888	-0.0018	282	0.128398	2
34	21	2	18.7	Angry	6	1.1031	-0.0121	354	0.978856	3
35	27	1	25.48	Angry	6	-0.4045	-0.0027	284	0.162366	4
36	21	2	17.7	Angry	6	0.6045	0.0031	312	0.600214	7
41	22	2	24.77	Angry	6	0.0809	-0.0065	340	0.90203	.
42	30	2	23.8	Angry	6	0.3428	-0.004	320	0.704066	1
77	18	2	27.41	Angry	6	1.822	0.0049	324	0.751132	3
78	21	2	21.79	Angry	6	1.9483	-0.0056	344	0.929523	14
83	27	1	21.22	Angry	6	1.6727	0.0015	321	0.716152	7
30	23	1	21.6	Neutral	6	0.0402	0.004	282	0.128398	2
34	21	2	18.7	Neutral	6	0.9456	-0.0034	354	0.978856	3
35	27	1	25.48	Neutral	6	-0.1823	0.0012	284	0.162366	4
36	21	2	17.7	Neutral	6	0.3503	0.0014	312	0.600214	7
41	22	2	24.77	Neutral	6	-0.4765	-0.0043	340	0.90203	.
42	30	2	23.8	Neutral	6	0.1169	-0.0014	320	0.704066	1
77	18	2	27.41	Neutral	6	0.6202	-0.0026	324	0.751132	3
78	21	2	21.79	Neutral	6	0.888	0.0045	344	0.929523	14
83	27	1	21.22	Neutral	6	0.6135	0.0014	321	0.716152	7
1	26	1	22.98	Angry	7	1.5319	-0.0002	362	0.997643	.
3	20	2	20.3	Angry	7	0.5793	-0.0047	62	0.48506	14
5	23	2	22.49	Angry	7	1.2792	-0.0069	78	0.229688	8
57	30	2	20	Angry	7	-0.32	-0.0001	132	-0.640593	1
85	26	2	23.43	Angry	7	.	-0.0141	36	0.815028	3
1	26	1	22.98	Neutral	7	1.9829	0.003	362	0.997643	.
3	20	2	20.3	Neutral	7	0.3991	0.0043	62	0.48506	14
5	23	2	22.49	Neutral	7	1.2789	-0.007	78	0.229688	8
57	30	2	20	Neutral	7	-0.4749	0.0127	132	-0.640593	1
85	26	2	23.43	Neutral	7	-1.3224	0.0017	36	0.815028	3
11	22	2	22.4	Angry	7	-1.3929	-0.0033	112	-0.344707	1
12	24	2	20.7	Angry	7	-1.1553	0.0102	127	-0.572404	4
13	26	2	21.05	Angry	7	2.123	-0.0081	101	-0.162366	15
14	23	2	23.05	Angry	7	-0.3691	-0.0041	116	-0.408304	0
19	23	1	23.1	Angry	7	-0.5416	0	114	-0.376728	2
20	29	1	23.2	Angry	7	0.0779	0.007	130	-0.613856	6
28	25	2	19.78	Angry	7	1.0077	-0.0056	164	-0.947274	3
55	27	2	22.9	Angry	7	1.0347	0.0021	148	-0.824855	7
76	21	2	19.22	Angry	7	0.9175	0.0026	99	-0.128398	.
89	24	1	23.87	Angry	7	0.9148	-0.0077	113	-0.360771	4
11	22	2	22.4	Neutral	7	-1.0824	0.0013	112	-0.344707	1
12	24	2	20.7	Neutral	7	0.3387	0.0103	127	-0.572404	4
13	26	2	21.05	Neutral	7	2.5357	-0.006	101	-0.162366	15
14	23	2	23.05	Neutral	7	-0.0062	0.0037	116	-0.408304	0
19	23	1	23.1	Neutral	7	-0.7728	0.002	114	-0.376728	2
20	29	1	23.2	Neutral	7	-1.4435	-0.0034	130	-0.613856	6
28	25	2	19.78	Neutral	7	0.6888	-0.0035	164	-0.947274	3
55	27	2	22.9	Neutral	7	0.9727	0.0005	148	-0.824855	7
76	21	2	19.22	Neutral	7	0.6378	-0.0074	99	-0.128398	.
89	24	1	23.87	Neutral	7	0.9613	-0.0055	113	-0.360771	4
18	26	1	22.7	Angry	7	-1.117	-0.0117	164	-0.947274	0
29	27	1	18.5	Angry	7	1.4174	-0.0046	200	-0.957716	.
65	22	1	20.3	Angry	7	1.5207	0.0022	275	0.0215161	1
73	25	1	22.34	Angry	7	-0.4413	0.0004	254	-0.344707	9
93	19	2	26.6	Angry	7	2.7471	-0.0058	201	-0.952635	6
18	26	1	22.7	Neutral	7	-0.9351	-0.003	164	-0.947274	0
29	27	1	18.5	Neutral	7	1.4693	-0.0093	200	-0.957716	.
65	22	1	20.3	Neutral	7	2.087	-0.002	275	0.0215161	1
73	25	1	22.34	Neutral	7	-0.5884	0.002	254	-0.344707	9
93	19	2	26.6	Neutral	7	1.8382	0.0092	201	-0.952635	6
30	23	1	21.6	Angry	7	0.5318	-0.0097	282	0.128398	2
34	21	2	18.7	Angry	7	0.9648	-0.0078	354	0.978856	3
35	27	1	25.48	Angry	7	-1.5217	-0.0118	284	0.162366	4
36	21	2	17.7	Angry	7	2.315	-0.0003	312	0.600214	7
41	22	2	24.77	Angry	7	0.7344	-0.0155	340	0.90203	.
42	30	2	23.8	Angry	7	0.194	-0.0101	320	0.704066	1
77	18	2	27.41	Angry	7	1.412	-0.0004	324	0.751132	3
78	21	2	21.79	Angry	7	1.9879	-0.0105	344	0.929523	14
83	27	1	21.22	Angry	7	1.2141	-0.015	321	0.716152	7
30	23	1	21.6	Neutral	7	0.3058	0.0024	282	0.128398	2
34	21	2	18.7	Neutral	7	0.7904	-0.0068	354	0.978856	3
35	27	1	25.48	Neutral	7	-1.7364	-0.0023	284	0.162366	4
36	21	2	17.7	Neutral	7	1.1112	-0.0002	312	0.600214	7
41	22	2	24.77	Neutral	7	0.0499	-0.0079	340	0.90203	.
42	30	2	23.8	Neutral	7	-0.1601	-0.0004	320	0.704066	1
77	18	2	27.41	Neutral	7	0.1812	-0.0084	324	0.751132	3
78	21	2	21.79	Neutral	7	1.0829	0.002	344	0.929523	14
83	27	1	21.22	Neutral	7	0.4988	-0.0085	321	0.716152	7
1	26	1	22.98	Angry	8	0.978	0.0063	362	0.997643	.
3	20	2	20.3	Angry	8	0.027	-0.0007	62	0.48506	14
5	23	2	22.49	Angry	8	0.1407	-0.0014	78	0.229688	8
57	30	2	20	Angry	8	0.8911	-0.0012	132	-0.640593	1
85	26	2	23.43	Angry	8	1.2175	-0.0025	36	0.815028	3
1	26	1	22.98	Neutral	8	0.4818	0.0008	362	0.997643	.
3	20	2	20.3	Neutral	8	0.0392	-0.0039	62	0.48506	14
5	23	2	22.49	Neutral	8	-0.0393	-0.0012	78	0.229688	8
57	30	2	20	Neutral	8	0.0542	0.0023	132	-0.640593	1
85	26	2	23.43	Neutral	8	1.2179	-0.0044	36	0.815028	3
11	22	2	22.4	Angry	8	-0.8465	0.0025	112	-0.344707	1
12	24	2	20.7	Angry	8	0.3466	0.0091	127	-0.572404	4
13	26	2	21.05	Angry	8	-0.052	-0.0018	101	-0.162366	15
14	23	2	23.05	Angry	8	0.0609	-0.003	116	-0.408304	0
19	23	1	23.1	Angry	8	0.5557	0.0071	114	-0.376728	2
20	29	1	23.2	Angry	8	0.4365	-0.0023	130	-0.613856	6
28	25	2	19.78	Angry	8	0.255	-0.0086	164	-0.947274	3
55	27	2	22.9	Angry	8	1.3786	0.0025	148	-0.824855	7
76	21	2	19.22	Angry	8	-0.5586	0.0033	99	-0.128398	.
89	24	1	23.87	Angry	8	-0.2634	-0.0022	113	-0.360771	4
11	22	2	22.4	Neutral	8	-0.4934	0.001	112	-0.344707	1
12	24	2	20.7	Neutral	8	1.0557	0.0142	127	-0.572404	4
13	26	2	21.05	Neutral	8	-0.0447	0.0014	101	-0.162366	15
14	23	2	23.05	Neutral	8	0.1803	0.0001	116	-0.408304	0
19	23	1	23.1	Neutral	8	-0.1418	0.0077	114	-0.376728	2
20	29	1	23.2	Neutral	8	-0.4445	0.0007	130	-0.613856	6
28	25	2	19.78	Neutral	8	0.0452	0.0006	164	-0.947274	3
55	27	2	22.9	Neutral	8	1.6669	0.0012	148	-0.824855	7
76	21	2	19.22	Neutral	8	0.5869	-0.0006	99	-0.128398	.
89	24	1	23.87	Neutral	8	-0.2117	-0.0007	113	-0.360771	4
18	26	1	22.7	Angry	8	0.7507	-0.0007	164	-0.947274	0
29	27	1	18.5	Angry	8	1.3546	-0.001	200	-0.957716	.
65	22	1	20.3	Angry	8	0.4782	-0.0075	275	0.0215161	1
73	25	1	22.34	Angry	8	0.5007	0.0011	254	-0.344707	9
93	19	2	26.6	Angry	8	0.2296	.	201	-0.952635	6
18	26	1	22.7	Neutral	8	0.5097	0.0043	164	-0.947274	0
29	27	1	18.5	Neutral	8	1.1347	-0.0027	200	-0.957716	.
65	22	1	20.3	Neutral	8	0.5213	-0.007	275	0.0215161	1
73	25	1	22.34	Neutral	8	0.8498	-0.0032	254	-0.344707	9
93	19	2	26.6	Neutral	8	0.3733	0.0092	201	-0.952635	6
30	23	1	21.6	Angry	8	0.7181	0.0011	282	0.128398	2
34	21	2	18.7	Angry	8	0.0055	-0.0054	354	0.978856	3
35	27	1	25.48	Angry	8	0.1532	0.0035	284	0.162366	4
36	21	2	17.7	Angry	8	0.1362	-0.0058	312	0.600214	7
41	22	2	24.77	Angry	8	-0.2327	0.0012	340	0.90203	.
42	30	2	23.8	Angry	8	-0.2186	-0.0012	320	0.704066	1
77	18	2	27.41	Angry	8	1.4454	-0.0063	324	0.751132	3
78	21	2	21.79	Angry	8	2.8326	-0.0128	344	0.929523	14
83	27	1	21.22	Angry	8	0.0446	0.0021	321	0.716152	7
30	23	1	21.6	Neutral	8	0.5335	0.0029	282	0.128398	2
34	21	2	18.7	Neutral	8	-0.5728	-0.0046	354	0.978856	3
35	27	1	25.48	Neutral	8	-0.0129	0.0013	284	0.162366	4
36	21	2	17.7	Neutral	8	-0.4381	0.0028	312	0.600214	7
41	22	2	24.77	Neutral	8	-0.0122	-0.0018	340	0.90203	.
42	30	2	23.8	Neutral	8	-0.3599	0.0031	320	0.704066	1
77	18	2	27.41	Neutral	8	0.3065	-0.0021	324	0.751132	3
78	21	2	21.79	Neutral	8	0.9292	0.0058	344	0.929523	14
83	27	1	21.22	Neutral	8	0.2599	0.0034	321	0.716152	7
1	26	1	22.98	Angry	9	-0.9333	.	362	0.997643	.
3	20	2	20.3	Angry	9	1.0283	0.0018	62	0.48506	14
5	23	2	22.49	Angry	9	1.3064	-0.0054	78	0.229688	8
57	30	2	20	Angry	9	-1.6643	-0.0029	132	-0.640593	1
85	26	2	23.43	Angry	9	0.406	-0.0078	36	0.815028	3
1	26	1	22.98	Neutral	9	0.2467	-0.0105	362	0.997643	.
3	20	2	20.3	Neutral	9	0.9772	-0.0017	62	0.48506	14
5	23	2	22.49	Neutral	9	0.8975	-0.0088	78	0.229688	8
57	30	2	20	Neutral	9	-1.3144	-0.0017	132	-0.640593	1
85	26	2	23.43	Neutral	9	0.5818	-0.0031	36	0.815028	3
11	22	2	22.4	Angry	9	-0.2464	-0.0028	112	-0.344707	1
12	24	2	20.7	Angry	9	2.0189	0.005	127	-0.572404	4
13	26	2	21.05	Angry	9	0.9867	-0.0018	101	-0.162366	15
14	23	2	23.05	Angry	9	0.272	-0.0072	116	-0.408304	0
19	23	1	23.1	Angry	9	-1.1404	-0.0174	114	-0.376728	2
20	29	1	23.2	Angry	9	0.5858	-0.0014	130	-0.613856	6
28	25	2	19.78	Angry	9	1.2298	0.0042	164	-0.947274	3
55	27	2	22.9	Angry	9	0.5292	0	148	-0.824855	7
76	21	2	19.22	Angry	9	-0.5368	-0.0024	99	-0.128398	.
89	24	1	23.87	Angry	9	-0.6505	-0.0051	113	-0.360771	4
11	22	2	22.4	Neutral	9	0.357	-0.0008	112	-0.344707	1
12	24	2	20.7	Neutral	9	.	0.0141	127	-0.572404	4
13	26	2	21.05	Neutral	9	1.0631	-0.0034	101	-0.162366	15
14	23	2	23.05	Neutral	9	-0.0294	-0.0054	116	-0.408304	0
19	23	1	23.1	Neutral	9	.	.	114	-0.376728	2
20	29	1	23.2	Neutral	9	-0.0624	0.0056	130	-0.613856	6
28	25	2	19.78	Neutral	9	-0.1319	-0.0073	164	-0.947274	3
55	27	2	22.9	Neutral	9	0.2464	0.0014	148	-0.824855	7
76	21	2	19.22	Neutral	9	0.0108	-0.0046	99	-0.128398	.
89	24	1	23.87	Neutral	9	-0.7791	0.0029	113	-0.360771	4
18	26	1	22.7	Angry	9	-1.0855	-0.0177	164	-0.947274	0
29	27	1	18.5	Angry	9	1.4707	-0.0002	200	-0.957716	.
65	22	1	20.3	Angry	9	0.9873	-0.0193	275	0.0215161	1
73	25	1	22.34	Angry	9	1.6797	0.0007	254	-0.344707	9
93	19	2	26.6	Angry	9	0.6079	.	201	-0.952635	6
18	26	1	22.7	Neutral	9	-1.4883	-0.0092	164	-0.947274	0
29	27	1	18.5	Neutral	9	0.4524	-0.0044	200	-0.957716	.
65	22	1	20.3	Neutral	9	1.4084	-0.0153	275	0.0215161	1
73	25	1	22.34	Neutral	9	1.3644	0.0041	254	-0.344707	9
93	19	2	26.6	Neutral	9	0.6351	0.0076	201	-0.952635	6
30	23	1	21.6	Angry	9	0.7732	-0.0091	282	0.128398	2
34	21	2	18.7	Angry	9	2.3438	-0.0052	354	0.978856	3
35	27	1	25.48	Angry	9	-0.5727	-0.0127	284	0.162366	4
36	21	2	17.7	Angry	9	0.9256	0.0007	312	0.600214	7
41	22	2	24.77	Angry	9	1.2024	-0.0045	340	0.90203	.
42	30	2	23.8	Angry	9	0.5194	0.0015	320	0.704066	1
77	18	2	27.41	Angry	9	1.2395	0.0059	324	0.751132	3
78	21	2	21.79	Angry	9	0.3227	-0.0036	344	0.929523	14
83	27	1	21.22	Angry	9	0.88	0.0032	321	0.716152	7
30	23	1	21.6	Neutral	9	0.0056	-0.0038	282	0.128398	2
34	21	2	18.7	Neutral	9	2.3885	-0.0008	354	0.978856	3
35	27	1	25.48	Neutral	9	-0.1847	-0.006	284	0.162366	4
36	21	2	17.7	Neutral	9	0.3703	-0.0062	312	0.600214	7
41	22	2	24.77	Neutral	9	0.2702	0.0003	340	0.90203	.
42	30	2	23.8	Neutral	9	0.3279	0.0058	320	0.704066	1
77	18	2	27.41	Neutral	9	0.6853	-0.0029	324	0.751132	3
78	21	2	21.79	Neutral	9	-0.5108	0.0002	344	0.929523	14
83	27	1	21.22	Neutral	9	0.2703	0.0015	321	0.716152	7
1	26	1	22.98	Angry	10	0.4844	-0.0059	362	0.997643	.
3	20	2	20.3	Angry	10	0.4071	0.002	62	0.48506	14
5	23	2	22.49	Angry	10	0.8767	-0.0047	78	0.229688	8
57	30	2	20	Angry	10	0.4473	-0.0037	132	-0.640593	1
85	26	2	23.43	Angry	10	0.5797	-0.0052	36	0.815028	3
1	26	1	22.98	Neutral	10	0.358	-0.0028	362	0.997643	.
3	20	2	20.3	Neutral	10	0.4722	-0.0025	62	0.48506	14
5	23	2	22.49	Neutral	10	0.4027	-0.0021	78	0.229688	8
57	30	2	20	Neutral	10	0.1126	-0.0002	132	-0.640593	1
85	26	2	23.43	Neutral	10	0.7046	-0.0013	36	0.815028	3
11	22	2	22.4	Angry	10	-0.0301	0.0005	112	-0.344707	1
12	24	2	20.7	Angry	10	0.9548	0.0104	127	-0.572404	4
13	26	2	21.05	Angry	10	0.8638	-0.0032	101	-0.162366	15
14	23	2	23.05	Angry	10	-0.1561	-0.0081	116	-0.408304	0
19	23	1	23.1	Angry	10	-0.3575	-0.0022	114	-0.376728	2
20	29	1	23.2	Angry	10	0.7047	-0.0015	130	-0.613856	6
28	25	2	19.78	Angry	10	-0.3605	0.0048	164	-0.947274	3
55	27	2	22.9	Angry	10	1.029	0.0012	148	-0.824855	7
76	21	2	19.22	Angry	10	-0.6241	0.0047	99	-0.128398	.
89	24	1	23.87	Angry	10	-0.6707	-0.0028	113	-0.360771	4
11	22	2	22.4	Neutral	10	0.2937	0.0049	112	-0.344707	1
12	24	2	20.7	Neutral	10	1.7255	0.0119	127	-0.572404	4
13	26	2	21.05	Neutral	10	0.7262	-0.0016	101	-0.162366	15
14	23	2	23.05	Neutral	10	-0.3165	-0.0018	116	-0.408304	0
19	23	1	23.1	Neutral	10	-1.3427	-0.002	114	-0.376728	2
20	29	1	23.2	Neutral	10	0.2861	0.0043	130	-0.613856	6
28	25	2	19.78	Neutral	10	-0.805	-0.003	164	-0.947274	3
55	27	2	22.9	Neutral	10	1.3273	0.0004	148	-0.824855	7
76	21	2	19.22	Neutral	10	0.1596	0.002	99	-0.128398	.
89	24	1	23.87	Neutral	10	-0.6234	-0.0002	113	-0.360771	4
18	26	1	22.7	Angry	10	-0.6987	-0.0083	164	-0.947274	0
29	27	1	18.5	Angry	10	1.007	0.0019	200	-0.957716	.
65	22	1	20.3	Angry	10	0.3087	-0.0041	275	0.0215161	1
73	25	1	22.34	Angry	10	0.916	0.004	254	-0.344707	9
93	19	2	26.6	Angry	10	1.1586	-0.0148	201	-0.952635	6
18	26	1	22.7	Neutral	10	-0.8146	-0.0017	164	-0.947274	0
29	27	1	18.5	Neutral	10	0.5276	-0.0059	200	-0.957716	.
65	22	1	20.3	Neutral	10	0.4665	-0.0054	275	0.0215161	1
73	25	1	22.34	Neutral	10	0.7948	0.0017	254	-0.344707	9
93	19	2	26.6	Neutral	10	1.4321	0.0088	201	-0.952635	6
30	23	1	21.6	Angry	10	0.7576	0.0009	282	0.128398	2
34	21	2	18.7	Angry	10	0.918	-0.0035	354	0.978856	3
35	27	1	25.48	Angry	10	-0.2129	-0.0005	284	0.162366	4
36	21	2	17.7	Angry	10	0.315	0.0016	312	0.600214	7
41	22	2	24.77	Angry	10	-0.3848	-0.0036	340	0.90203	.
42	30	2	23.8	Angry	10	0.193	0.0029	320	0.704066	1
77	18	2	27.41	Angry	10	0.6055	-0.0008	324	0.751132	3
78	21	2	21.79	Angry	10	0.6231	-0.0024	344	0.929523	14
83	27	1	21.22	Angry	10	0.3851	0.0077	321	0.716152	7
30	23	1	21.6	Neutral	10	0.1963	0.0016	282	0.128398	2
34	21	2	18.7	Neutral	10	0.1909	-0.0021	354	0.978856	3
35	27	1	25.48	Neutral	10	0.0271	0.0015	284	0.162366	4
36	21	2	17.7	Neutral	10	-0.0562	-0.0028	312	0.600214	7
41	22	2	24.77	Neutral	10	-0.6515	0.0018	340	0.90203	.
42	30	2	23.8	Neutral	10	0.2201	0.0051	320	0.704066	1
77	18	2	27.41	Neutral	10	-0.1546	-0.003	324	0.751132	3
78	21	2	21.79	Neutral	10	-0.1519	0.0017	344	0.929523	14
83	27	1	21.22	Neutral	10	0.1289	0.0067	321	0.716152	7

## Sheet: Sheet 3
Subject	Age	Sex	BMI	Emotional Stimuli	Light	Beta_emo	Region	BDI
65	22	1	20.3	Angry	0	-1.5867	1	2
76	21	2	19.22	Angry	0	-0.852	1	7
57	30	2	20	Angry	0	-0.6878	1	0
28	25	2	19.78	Angry	0	-0.6207	1	4
35	27	1	25.48	Angry	0	-0.2661	1	7
3	20	2	20.3	Angry	0	-0.2654	1	21
42	30	2	23.8	Angry	0	-0.2459	1	2
41	22	2	24.77	Angry	0	-0.1296	1	.
93	19	2	26.6	Angry	0	-0.1172	1	.
19	23	1	23.1	Angry	0	-0.1161	1	5
20	29	1	23.2	Angry	0	-0.0787	1	6
11	22	2	22.4	Angry	0	-0.0771	1	4
18	26	1	22.7	Angry	0	-0.0658	1	.
12	24	2	20.7	Angry	0	0.0737	1	12
83	27	1	21.22	Angry	0	0.1445	1	0
14	23	2	23.05	Angry	0	0.2436	1	1
85	26	2	23.43	Angry	0	0.5654	1	2
30	23	1	21.6	Angry	0	0.5924	1	3
55	27	2	22.9	Angry	0	0.6374	1	3
5	23	2	22.49	Angry	0	0.7556	1	5
1	26	1	22.98	Angry	0	0.7868	1	.
73	25	1	22.34	Angry	0	0.8496	1	5
13	26	2	21.05	Angry	0	0.9155	1	11
89	24	1	23.87	Angry	0	0.9579	1	8
77	18	2	27.41	Angry	0	1.1349	1	7
78	21	2	21.79	Angry	0	1.1446	1	19
29	27	1	18.5	Angry	0	1.173	1	6
36	21	2	17.7	Angry	0	1.543	1	0
34	21	2	18.7	Angry	0	2.3594	1	10
83	27	1	21.22	Angry	10	-1.2345	1	0
20	29	1	23.2	Angry	10	-1.1459	1	6
19	23	1	23.1	Angry	10	-1.041	1	5
65	22	1	20.3	Angry	10	-0.8495	1	2
28	25	2	19.78	Angry	10	-0.742	1	4
76	21	2	19.22	Angry	10	-0.5122	1	7
42	30	2	23.8	Angry	10	-0.4559	1	2
11	22	2	22.4	Angry	10	-0.4147	1	4
34	21	2	18.7	Angry	10	-0.1983	1	10
89	24	1	23.87	Angry	10	-0.0023	1	8
57	30	2	20	Angry	10	0.0179	1	0
35	27	1	25.48	Angry	10	0.1064	1	7
41	22	2	24.77	Angry	10	0.1404	1	.
18	26	1	22.7	Angry	10	0.1554	1	.
85	26	2	23.43	Angry	10	0.1582	1	2
3	20	2	20.3	Angry	10	0.353	1	21
77	18	2	27.41	Angry	10	0.386	1	7
13	26	2	21.05	Angry	10	0.4949	1	11
93	19	2	26.6	Angry	10	0.5129	1	.
14	23	2	23.05	Angry	10	0.779	1	1
73	25	1	22.34	Angry	10	0.8579	1	5
55	27	2	22.9	Angry	10	0.9348	1	3
30	23	1	21.6	Angry	10	0.968	1	3
78	21	2	21.79	Angry	10	1.0953	1	19
5	23	2	22.49	Angry	10	1.2359	1	5
36	21	2	17.7	Angry	10	1.4235	1	0
29	27	1	18.5	Angry	10	1.7703	1	6
12	24	2	20.7	Angry	10	2.3685	1	12
1	26	1	22.98	Angry	10	3.2372	1	.
77	18	2	27.41	Angry	37	-1.7816	1	7
28	25	2	19.78	Angry	37	-0.7566	1	4
12	24	2	20.7	Angry	37	-0.742	1	12
3	20	2	20.3	Angry	37	-0.6995	1	21
57	30	2	20	Angry	37	-0.6448	1	0
35	27	1	25.48	Angry	37	-0.4954	1	7
85	26	2	23.43	Angry	37	-0.4917	1	2
76	21	2	19.22	Angry	37	-0.4588	1	7
34	21	2	18.7	Angry	37	-0.3548	1	10
18	26	1	22.7	Angry	37	-0.297	1	.
89	24	1	23.87	Angry	37	-0.1818	1	8
30	23	1	21.6	Angry	37	-0.0481	1	3
20	29	1	23.2	Angry	37	0.0413	1	6
41	22	2	24.77	Angry	37	0.1212	1	.
83	27	1	21.22	Angry	37	0.1313	1	0
11	22	2	22.4	Angry	37	0.1541	1	4
14	23	2	23.05	Angry	37	0.2762	1	1
93	19	2	26.6	Angry	37	0.304	1	.
78	21	2	21.79	Angry	37	0.376	1	19
73	25	1	22.34	Angry	37	0.5621	1	5
13	26	2	21.05	Angry	37	0.572	1	11
42	30	2	23.8	Angry	37	0.5911	1	2
65	22	1	20.3	Angry	37	0.7039	1	2
55	27	2	22.9	Angry	37	0.9491	1	3
29	27	1	18.5	Angry	37	1.3126	1	6
36	21	2	17.7	Angry	37	1.5558	1	0
1	26	1	22.98	Angry	37	1.6658	1	.
5	23	2	22.49	Angry	37	1.6836	1	5
19	23	1	23.1	Angry	37	1.6947	1	5
57	30	2	20	Angry	92	-2.6934	1	0
65	22	1	20.3	Angry	92	-1.6247	1	2
77	18	2	27.41	Angry	92	-1.5711	1	7
93	19	2	26.6	Angry	92	-1.5373	1	.
18	26	1	22.7	Angry	92	-0.8409	1	.
35	27	1	25.48	Angry	92	-0.6783	1	7
85	26	2	23.43	Angry	92	-0.6151	1	2
1	26	1	22.98	Angry	92	-0.5529	1	.
28	25	2	19.78	Angry	92	-0.4146	1	4
73	25	1	22.34	Angry	92	-0.1617	1	5
20	29	1	23.2	Angry	92	0.0133	1	6
19	23	1	23.1	Angry	92	0.0805	1	5
89	24	1	23.87	Angry	92	0.2515	1	8
30	23	1	21.6	Angry	92	0.3589	1	3
42	30	2	23.8	Angry	92	0.3713	1	2
3	20	2	20.3	Angry	92	0.3839	1	21
41	22	2	24.77	Angry	92	0.4034	1	.
34	21	2	18.7	Angry	92	0.4131	1	10
11	22	2	22.4	Angry	92	0.5238	1	4
5	23	2	22.49	Angry	92	0.5599	1	5
36	21	2	17.7	Angry	92	0.6904	1	0
13	26	2	21.05	Angry	92	0.753	1	11
83	27	1	21.22	Angry	92	0.799	1	0
29	27	1	18.5	Angry	92	1.2712	1	6
14	23	2	23.05	Angry	92	1.316	1	1
78	21	2	21.79	Angry	92	1.4605	1	19
55	27	2	22.9	Angry	92	1.4884	1	3
12	24	2	20.7	Angry	92	2.4542	1	12
76	21	2	19.22	Angry	92	2.8933	1	7
93	19	2	26.6	Angry	190	-3.2355	1	.
57	30	2	20	Angry	190	-1.7337	1	0
18	26	1	22.7	Angry	190	-1.5177	1	.
14	23	2	23.05	Angry	190	-1.0818	1	1
41	22	2	24.77	Angry	190	-0.9605	1	.
85	26	2	23.43	Angry	190	-0.8139	1	2
30	23	1	21.6	Angry	190	-0.7468	1	3
35	27	1	25.48	Angry	190	-0.6805	1	7
65	22	1	20.3	Angry	190	-0.6361	1	2
11	22	2	22.4	Angry	190	-0.5675	1	4
89	24	1	23.87	Angry	190	-0.5299	1	8
76	21	2	19.22	Angry	190	-0.4982	1	7
28	25	2	19.78	Angry	190	-0.3838	1	4
78	21	2	21.79	Angry	190	0.0277	1	19
3	20	2	20.3	Angry	190	0.2849	1	21
42	30	2	23.8	Angry	190	0.294	1	2
5	23	2	22.49	Angry	190	0.3086	1	5
83	27	1	21.22	Angry	190	0.5794	1	0
19	23	1	23.1	Angry	190	0.6761	1	5
20	29	1	23.2	Angry	190	0.6849	1	6
13	26	2	21.05	Angry	190	0.8443	1	11
77	18	2	27.41	Angry	190	0.9728	1	7
73	25	1	22.34	Angry	190	1.0403	1	5
55	27	2	22.9	Angry	190	1.4234	1	3
29	27	1	18.5	Angry	190	1.4358	1	6
36	21	2	17.7	Angry	190	1.4803	1	0
34	21	2	18.7	Angry	190	1.9768	1	10
1	26	1	22.98	Angry	190	2.2547	1	.
12	24	2	20.7	Angry	190	2.5507	1	12
65	22	1	20.3	Angry	0	-0.7514	3	2
57	30	2	20	Angry	0	-0.5737	3	0
12	24	2	20.7	Angry	0	-0.3949	3	12
18	26	1	22.7	Angry	0	-0.3689	3	.
89	24	1	23.87	Angry	0	0.106	3	8
1	26	1	22.98	Angry	0	0.1325	3	.
35	27	1	25.48	Angry	0	0.3605	3	7
76	21	2	19.22	Angry	0	0.3902	3	7
28	25	2	19.78	Angry	0	0.4167	3	4
11	22	2	22.4	Angry	0	0.4183	3	4
3	20	2	20.3	Angry	0	0.5462	3	21
30	23	1	21.6	Angry	0	0.5679	3	3
55	27	2	22.9	Angry	0	0.7591	3	3
42	30	2	23.8	Angry	0	0.8111	3	2
14	23	2	23.05	Angry	0	0.8207	3	1
5	23	2	22.49	Angry	0	0.9021	3	5
85	26	2	23.43	Angry	0	0.9577	3	2
93	19	2	26.6	Angry	0	1.0376	3	.
19	23	1	23.1	Angry	0	1.0728	3	5
83	27	1	21.22	Angry	0	1.0998	3	0
34	21	2	18.7	Angry	0	1.2537	3	10
13	26	2	21.05	Angry	0	1.3403	3	11
73	25	1	22.34	Angry	0	1.3782	3	5
36	21	2	17.7	Angry	0	1.4023	3	0
41	22	2	24.77	Angry	0	1.576	3	.
77	18	2	27.41	Angry	0	1.7077	3	7
78	21	2	21.79	Angry	0	1.7486	3	19
20	29	1	23.2	Angry	0	1.7819	3	6
29	27	1	18.5	Angry	0	1.9453	3	6
20	29	1	23.2	Angry	10	-1.0807	3	6
93	19	2	26.6	Angry	10	-0.4954	3	.
19	23	1	23.1	Angry	10	-0.3384	3	5
18	26	1	22.7	Angry	10	-0.1956	3	.
85	26	2	23.43	Angry	10	0.0426	3	2
89	24	1	23.87	Angry	10	0.0487	3	8
11	22	2	22.4	Angry	10	0.2967	3	4
28	25	2	19.78	Angry	10	0.3924	3	4
13	26	2	21.05	Angry	10	0.4633	3	11
83	27	1	21.22	Angry	10	0.4653	3	0
35	27	1	25.48	Angry	10	0.4796	3	7
42	30	2	23.8	Angry	10	0.5194	3	2
41	22	2	24.77	Angry	10	0.5292	3	.
65	22	1	20.3	Angry	10	0.5743	3	2
55	27	2	22.9	Angry	10	0.6442	3	3
78	21	2	21.79	Angry	10	0.655	3	19
30	23	1	21.6	Angry	10	0.7099	3	3
57	30	2	20	Angry	10	1.0872	3	0
14	23	2	23.05	Angry	10	1.2198	3	1
76	21	2	19.22	Angry	10	1.2936	3	7
36	21	2	17.7	Angry	10	1.3336	3	0
34	21	2	18.7	Angry	10	1.399	3	10
73	25	1	22.34	Angry	10	1.583	3	5
3	20	2	20.3	Angry	10	1.5875	3	21
29	27	1	18.5	Angry	10	2.1263	3	6
5	23	2	22.49	Angry	10	2.2524	3	5
12	24	2	20.7	Angry	10	2.2626	3	12
77	18	2	27.41	Angry	10	2.3401	3	7
1	26	1	22.98	Angry	10	4.0512	3	.
28	25	2	19.78	Angry	37	-1.0232	3	4
76	21	2	19.22	Angry	37	-0.6703	3	7
57	30	2	20	Angry	37	-0.6478	3	0
18	26	1	22.7	Angry	37	-0.5934	3	.
85	26	2	23.43	Angry	37	-0.577	3	2
41	22	2	24.77	Angry	37	-0.1569	3	.
73	25	1	22.34	Angry	37	0.315	3	5
3	20	2	20.3	Angry	37	0.3508	3	21
89	24	1	23.87	Angry	37	0.4213	3	8
93	19	2	26.6	Angry	37	0.5158	3	.
35	27	1	25.48	Angry	37	0.5303	3	7
11	22	2	22.4	Angry	37	0.6778	3	4
14	23	2	23.05	Angry	37	0.7527	3	1
13	26	2	21.05	Angry	37	0.7734	3	11
36	21	2	17.7	Angry	37	0.8948	3	0
19	23	1	23.1	Angry	37	1.0612	3	5
30	23	1	21.6	Angry	37	1.0923	3	3
42	30	2	23.8	Angry	37	1.0985	3	2
55	27	2	22.9	Angry	37	1.4864	3	3
1	26	1	22.98	Angry	37	1.606	3	.
29	27	1	18.5	Angry	37	1.6137	3	6
20	29	1	23.2	Angry	37	1.6372	3	6
34	21	2	18.7	Angry	37	1.6543	3	10
65	22	1	20.3	Angry	37	1.6614	3	2
77	18	2	27.41	Angry	37	1.7123	3	7
5	23	2	22.49	Angry	37	1.9543	3	5
83	27	1	21.22	Angry	37	2.0762	3	0
78	21	2	21.79	Angry	37	2.8375	3	19
57	30	2	20	Angry	92	-2.5816	3	0
18	26	1	22.7	Angry	92	-1.7662	3	.
35	27	1	25.48	Angry	92	-1.306	3	7
65	22	1	20.3	Angry	92	-1	3	2
85	26	2	23.43	Angry	92	-0.5243	3	2
1	26	1	22.98	Angry	92	-0.4147	3	.
19	23	1	23.1	Angry	92	-0.3851	3	5
89	24	1	23.87	Angry	92	-0.0086	3	8
28	25	2	19.78	Angry	92	0.0279	3	4
11	22	2	22.4	Angry	92	0.1902	3	4
78	21	2	21.79	Angry	92	0.3598	3	19
36	21	2	17.7	Angry	92	0.4055	3	0
30	23	1	21.6	Angry	92	0.5836	3	3
13	26	2	21.05	Angry	92	0.7167	3	11
3	20	2	20.3	Angry	92	0.798	3	21
73	25	1	22.34	Angry	92	0.8087	3	5
77	18	2	27.41	Angry	92	1.1257	3	7
20	29	1	23.2	Angry	92	1.1996	3	6
5	23	2	22.49	Angry	92	1.2936	3	5
14	23	2	23.05	Angry	92	1.3157	3	1
41	22	2	24.77	Angry	92	1.4214	3	.
29	27	1	18.5	Angry	92	1.4389	3	6
12	24	2	20.7	Angry	92	1.5902	3	12
55	27	2	22.9	Angry	92	1.6607	3	3
42	30	2	23.8	Angry	92	1.929	3	2
93	19	2	26.6	Angry	92	2.0506	3	.
83	27	1	21.22	Angry	92	2.6768	3	0
34	21	2	18.7	Angry	92	2.7493	3	10
76	21	2	19.22	Angry	92	3.9316	3	7
18	26	1	22.7	Angry	190	-2.9848	3	.
93	19	2	26.6	Angry	190	-2.7214	3	.
57	30	2	20	Angry	190	-1.742	3	0
65	22	1	20.3	Angry	190	-1.4001	3	2
85	26	2	23.43	Angry	190	-1.0929	3	2
34	21	2	18.7	Angry	190	-1.0428	3	10
19	23	1	23.1	Angry	190	-1.0401	3	5
14	23	2	23.05	Angry	190	-0.9576	3	1
28	25	2	19.78	Angry	190	-0.8955	3	4
89	24	1	23.87	Angry	190	-0.7227	3	8
30	23	1	21.6	Angry	190	-0.5396	3	3
35	27	1	25.48	Angry	190	-0.3101	3	7
11	22	2	22.4	Angry	190	-0.0396	3	4
41	22	2	24.77	Angry	190	0.1679	3	.
13	26	2	21.05	Angry	190	0.4063	3	11
12	24	2	20.7	Angry	190	0.4776	3	12
83	27	1	21.22	Angry	190	0.5607	3	0
5	23	2	22.49	Angry	190	0.6508	3	5
42	30	2	23.8	Angry	190	0.6925	3	2
29	27	1	18.5	Angry	190	0.8688	3	6
76	21	2	19.22	Angry	190	0.9678	3	7
20	29	1	23.2	Angry	190	1.0515	3	6
55	27	2	22.9	Angry	190	1.2363	3	3
3	20	2	20.3	Angry	190	1.3639	3	21
36	21	2	17.7	Angry	190	1.4499	3	0
73	25	1	22.34	Angry	190	1.5973	3	5
1	26	1	22.98	Angry	190	1.622	3	.
78	21	2	21.79	Angry	190	1.6342	3	19
77	18	2	27.41	Angry	190	2.6206	3	7
57	30	2	20	Angry	0	-1.1988	5	0
83	27	1	21.22	Angry	0	-0.531	5	0
93	19	2	26.6	Angry	0	-0.319	5	.
18	26	1	22.7	Angry	0	-0.3059	5	.
89	24	1	23.87	Angry	0	-0.1244	5	8
12	24	2	20.7	Angry	0	0.0758	5	12
42	30	2	23.8	Angry	0	0.2237	5	2
11	22	2	22.4	Angry	0	0.3264	5	4
73	25	1	22.34	Angry	0	0.3637	5	5
65	22	1	20.3	Angry	0	0.4034	5	2
76	21	2	19.22	Angry	0	0.4613	5	7
19	23	1	23.1	Angry	0	0.4746	5	5
85	26	2	23.43	Angry	0	0.4905	5	2
28	25	2	19.78	Angry	0	0.5837	5	4
35	27	1	25.48	Angry	0	0.6185	5	7
14	23	2	23.05	Angry	0	0.6332	5	1
34	21	2	18.7	Angry	0	0.8482	5	10
1	26	1	22.98	Angry	0	0.8865	5	.
55	27	2	22.9	Angry	0	1.0051	5	3
36	21	2	17.7	Angry	0	1.0512	5	0
30	23	1	21.6	Angry	0	1.3144	5	3
5	23	2	22.49	Angry	0	1.3707	5	5
3	20	2	20.3	Angry	0	1.4514	5	21
29	27	1	18.5	Angry	0	1.5946	5	6
77	18	2	27.41	Angry	0	1.8156	5	7
13	26	2	21.05	Angry	0	2.0868	5	11
20	29	1	23.2	Angry	0	2.3504	5	6
41	22	2	24.77	Angry	0	2.542	5	.
78	21	2	21.79	Angry	0	2.955	5	19
19	23	1	23.1	Angry	10	-0.8787	5	5
85	26	2	23.43	Angry	10	-0.7068	5	2
18	26	1	22.7	Angry	10	-0.5541	5	.
28	25	2	19.78	Angry	10	-0.5398	5	4
89	24	1	23.87	Angry	10	-0.3075	5	8
55	27	2	22.9	Angry	10	-0.259	5	3
20	29	1	23.2	Angry	10	-0.0636	5	6
42	30	2	23.8	Angry	10	-0.0275	5	2
83	27	1	21.22	Angry	10	-0.026	5	0
11	22	2	22.4	Angry	10	-0.0248	5	4
34	21	2	18.7	Angry	10	0.2387	5	10
93	19	2	26.6	Angry	10	0.279	5	.
41	22	2	24.77	Angry	10	0.5631	5	.
14	23	2	23.05	Angry	10	0.7203	5	1
36	21	2	17.7	Angry	10	0.8216	5	0
13	26	2	21.05	Angry	10	0.8839	5	11
12	24	2	20.7	Angry	10	0.9763	5	12
57	30	2	20	Angry	10	1.1544	5	0
65	22	1	20.3	Angry	10	1.2318	5	2
73	25	1	22.34	Angry	10	1.3285	5	5
35	27	1	25.48	Angry	10	1.3701	5	7
30	23	1	21.6	Angry	10	1.4817	5	3
76	21	2	19.22	Angry	10	1.9918	5	7
3	20	2	20.3	Angry	10	2.0511	5	21
77	18	2	27.41	Angry	10	2.0634	5	7
78	21	2	21.79	Angry	10	2.1508	5	19
29	27	1	18.5	Angry	10	2.4905	5	6
5	23	2	22.49	Angry	10	2.8787	5	5
1	26	1	22.98	Angry	10	3.6188	5	.
12	24	2	20.7	Angry	37	-1.5051	5	12
57	30	2	20	Angry	37	-1.3899	5	0
85	26	2	23.43	Angry	37	-1.2629	5	2
28	25	2	19.78	Angry	37	-0.7217	5	4
76	21	2	19.22	Angry	37	-0.4771	5	7
73	25	1	22.34	Angry	37	-0.2108	5	5
93	19	2	26.6	Angry	37	-0.0185	5	.
18	26	1	22.7	Angry	37	-0.0139	5	.
19	23	1	23.1	Angry	37	0.0733	5	5
42	30	2	23.8	Angry	37	0.1567	5	2
89	24	1	23.87	Angry	37	0.1733	5	8
14	23	2	23.05	Angry	37	0.1827	5	1
11	22	2	22.4	Angry	37	0.25	5	4
83	27	1	21.22	Angry	37	0.7717	5	0
36	21	2	17.7	Angry	37	0.8012	5	0
35	27	1	25.48	Angry	37	1.0086	5	7
41	22	2	24.77	Angry	37	1.1145	5	.
3	20	2	20.3	Angry	37	1.192	5	21
30	23	1	21.6	Angry	37	1.4182	5	3
34	21	2	18.7	Angry	37	1.4321	5	10
29	27	1	18.5	Angry	37	1.4907	5	6
55	27	2	22.9	Angry	37	1.497	5	3
13	26	2	21.05	Angry	37	1.762	5	11
1	26	1	22.98	Angry	37	1.9247	5	.
77	18	2	27.41	Angry	37	2.1064	5	7
20	29	1	23.2	Angry	37	2.3088	5	6
65	22	1	20.3	Angry	37	2.518	5	2
5	23	2	22.49	Angry	37	2.6912	5	5
78	21	2	21.79	Angry	37	2.9587	5	19
18	26	1	22.7	Angry	92	-1.9817	5	.
57	30	2	20	Angry	92	-1.6729	5	0
65	22	1	20.3	Angry	92	-1.4497	5	2
19	23	1	23.1	Angry	92	-1.3535	5	5
1	26	1	22.98	Angry	92	-1.1098	5	.
35	27	1	25.48	Angry	92	-0.744	5	7
89	24	1	23.87	Angry	92	-0.3838	5	8
85	26	2	23.43	Angry	92	-0.3482	5	2
28	25	2	19.78	Angry	92	-0.0962	5	4
11	22	2	22.4	Angry	92	0.0295	5	4
36	21	2	17.7	Angry	92	0.2642	5	0
73	25	1	22.34	Angry	92	0.3365	5	5
30	23	1	21.6	Angry	92	0.863	5	3
13	26	2	21.05	Angry	92	1.0053	5	11
14	23	2	23.05	Angry	92	1.0836	5	1
83	27	1	21.22	Angry	92	1.1574	5	0
77	18	2	27.41	Angry	92	1.1671	5	7
5	23	2	22.49	Angry	92	1.2179	5	5
20	29	1	23.2	Angry	92	1.3431	5	6
34	21	2	18.7	Angry	92	1.4032	5	10
55	27	2	22.9	Angry	92	1.4944	5	3
42	30	2	23.8	Angry	92	1.6257	5	2
12	24	2	20.7	Angry	92	1.7246	5	12
29	27	1	18.5	Angry	92	1.8005	5	6
78	21	2	21.79	Angry	92	1.8653	5	19
3	20	2	20.3	Angry	92	1.8814	5	21
93	19	2	26.6	Angry	92	2.0046	5	.
41	22	2	24.77	Angry	92	2.333	5	.
93	19	2	26.6	Angry	190	-4.0902	5	.
18	26	1	22.7	Angry	190	-3.1812	5	.
57	30	2	20	Angry	190	-2.8171	5	0
34	21	2	18.7	Angry	190	-1.2824	5	10
65	22	1	20.3	Angry	190	-1.2188	5	2
14	23	2	23.05	Angry	190	-1.1868	5	1
85	26	2	23.43	Angry	190	-1.1264	5	2
41	22	2	24.77	Angry	190	-1.0776	5	.
19	23	1	23.1	Angry	190	-1.0694	5	5
89	24	1	23.87	Angry	190	-0.8947	5	8
83	27	1	21.22	Angry	190	-0.5755	5	0
28	25	2	19.78	Angry	190	-0.5256	5	4
11	22	2	22.4	Angry	190	-0.4486	5	4
30	23	1	21.6	Angry	190	-0.1304	5	3
12	24	2	20.7	Angry	190	-0.0469	5	12
42	30	2	23.8	Angry	190	-0.0139	5	2
35	27	1	25.48	Angry	190	0.0121	5	7
5	23	2	22.49	Angry	190	0.6234	5	5
55	27	2	22.9	Angry	190	0.735	5	3
76	21	2	19.22	Angry	190	0.8294	5	7
1	26	1	22.98	Angry	190	1.0807	5	.
36	21	2	17.7	Angry	190	1.0999	5	0
73	25	1	22.34	Angry	190	1.2392	5	5
29	27	1	18.5	Angry	190	1.2873	5	6
13	26	2	21.05	Angry	190	1.4847	5	11
78	21	2	21.79	Angry	190	1.8461	5	19
3	20	2	20.3	Angry	190	1.865	5	21
20	29	1	23.2	Angry	190	2.8981	5	6
77	18	2	27.41	Angry	190	2.9608	5	7
11	22	2	22.4	Angry	0	-1.3292	7	4
12	24	2	20.7	Angry	0	-1.3219	7	12
57	30	2	20	Angry	0	-0.9883	7	0
73	25	1	22.34	Angry	0	-0.5818	7	5
18	26	1	22.7	Angry	0	-0.5578	7	.
20	29	1	23.2	Angry	0	-0.5281	7	6
14	23	2	23.05	Angry	0	-0.348	7	1
19	23	1	23.1	Angry	0	-0.0798	7	5
35	27	1	25.48	Angry	0	0.2295	7	7
65	22	1	20.3	Angry	0	0.2548	7	2
76	21	2	19.22	Angry	0	0.4326	7	7
85	26	2	23.43	Angry	0	0.4969	7	2
42	30	2	23.8	Angry	0	0.6265	7	2
1	26	1	22.98	Angry	0	0.7599	7	.
89	24	1	23.87	Angry	0	0.9143	7	8
83	27	1	21.22	Angry	0	1.0332	7	0
3	20	2	20.3	Angry	0	1.0438	7	21
55	27	2	22.9	Angry	0	1.0675	7	3
93	19	2	26.6	Angry	0	1.1092	7	.
28	25	2	19.78	Angry	0	1.1933	7	4
29	27	1	18.5	Angry	0	1.2942	7	6
30	23	1	21.6	Angry	0	1.4479	7	3
5	23	2	22.49	Angry	0	1.4839	7	5
41	22	2	24.77	Angry	0	1.5182	7	.
77	18	2	27.41	Angry	0	1.9541	7	7
34	21	2	18.7	Angry	0	2.0056	7	10
78	21	2	21.79	Angry	0	2.6886	7	19
85	26	2	23.43	Angry	10	-2.3636	7	2
11	22	2	22.4	Angry	10	-1.5224	7	4
19	23	1	23.1	Angry	10	-1.0054	7	5
34	21	2	18.7	Angry	10	-0.9649	7	10
41	22	2	24.77	Angry	10	-0.7678	7	.
35	27	1	25.48	Angry	10	-0.6475	7	7
18	26	1	22.7	Angry	10	-0.6043	7	.
42	30	2	23.8	Angry	10	-0.1449	7	2
55	27	2	22.9	Angry	10	0.1865	7	3
20	29	1	23.2	Angry	10	0.2094	7	6
73	25	1	22.34	Angry	10	0.2254	7	5
12	24	2	20.7	Angry	10	0.4818	7	12
14	23	2	23.05	Angry	10	0.6723	7	1
89	24	1	23.87	Angry	10	0.7373	7	8
3	20	2	20.3	Angry	10	0.7726	7	21
28	25	2	19.78	Angry	10	0.9712	7	4
30	23	1	21.6	Angry	10	1.0511	7	3
77	18	2	27.41	Angry	10	1.1444	7	7
13	26	2	21.05	Angry	10	1.2466	7	11
76	21	2	19.22	Angry	10	1.3094	7	7
65	22	1	20.3	Angry	10	1.6017	7	2
36	21	2	17.7	Angry	10	1.876	7	0
5	23	2	22.49	Angry	10	2.1379	7	5
57	30	2	20	Angry	10	2.1554	7	0
78	21	2	21.79	Angry	10	2.3123	7	19
29	27	1	18.5	Angry	10	2.7448	7	6
93	19	2	26.6	Angry	10	3.4548	7	.
57	30	2	20	Angry	37	-1.4127	7	0
11	22	2	22.4	Angry	37	-1.0331	7	4
35	27	1	25.48	Angry	37	-0.8358	7	7
76	21	2	19.22	Angry	37	-0.8297	7	7
19	23	1	23.1	Angry	37	-0.5014	7	5
34	21	2	18.7	Angry	37	-0.3135	7	10
78	21	2	21.79	Angry	37	-0.2545	7	19
30	23	1	21.6	Angry	37	-0.1457	7	3
18	26	1	22.7	Angry	37	0.0127	7	.
14	23	2	23.05	Angry	37	0.1336	7	1
29	27	1	18.5	Angry	37	0.1842	7	6
73	25	1	22.34	Angry	37	0.3099	7	5
3	20	2	20.3	Angry	37	0.3408	7	21
41	22	2	24.77	Angry	37	0.5232	7	.
42	30	2	23.8	Angry	37	0.5964	7	2
77	18	2	27.41	Angry	37	0.6079	7	7
83	27	1	21.22	Angry	37	1.0046	7	0
28	25	2	19.78	Angry	37	1.2384	7	4
55	27	2	22.9	Angry	37	1.4171	7	3
5	23	2	22.49	Angry	37	1.5163	7	5
20	29	1	23.2	Angry	37	1.7051	7	6
36	21	2	17.7	Angry	37	1.8592	7	0
89	24	1	23.87	Angry	37	1.947	7	8
1	26	1	22.98	Angry	37	1.954	7	.
13	26	2	21.05	Angry	37	2.2163	7	11
93	19	2	26.6	Angry	37	2.8608	7	.
65	22	1	20.3	Angry	37	3.0851	7	2
35	27	1	25.48	Angry	92	-2.4847	7	7
85	26	2	23.43	Angry	92	-1.8493	7	2
18	26	1	22.7	Angry	92	-1.7725	7	.
11	22	2	22.4	Angry	92	-1.7361	7	4
1	26	1	22.98	Angry	92	-1.7182	7	.
57	30	2	20	Angry	92	-1.1026	7	0
20	29	1	23.2	Angry	92	-0.7632	7	6
73	25	1	22.34	Angry	92	-0.4609	7	5
89	24	1	23.87	Angry	92	-0.4586	7	8
12	24	2	20.7	Angry	92	-0.3187	7	12
19	23	1	23.1	Angry	92	-0.2065	7	5
3	20	2	20.3	Angry	92	0.3021	7	21
42	30	2	23.8	Angry	92	0.3135	7	2
77	18	2	27.41	Angry	92	0.3418	7	7
5	23	2	22.49	Angry	92	0.513	7	5
14	23	2	23.05	Angry	92	0.608	7	1
29	27	1	18.5	Angry	92	0.7403	7	6
13	26	2	21.05	Angry	92	0.8498	7	11
30	23	1	21.6	Angry	92	0.9101	7	3
28	25	2	19.78	Angry	92	1.1955	7	4
55	27	2	22.9	Angry	92	1.3384	7	3
36	21	2	17.7	Angry	92	1.687	7	0
34	21	2	18.7	Angry	92	2.0904	7	10
65	22	1	20.3	Angry	92	2.3616	7	2
41	22	2	24.77	Angry	92	2.5829	7	.
83	27	1	21.22	Angry	92	2.6217	7	0
78	21	2	21.79	Angry	92	3.0372	7	19
85	26	2	23.43	Angry	190	-3.207	7	2
41	22	2	24.77	Angry	190	-3.1381	7	.
18	26	1	22.7	Angry	190	-2.7592	7	.
35	27	1	25.48	Angry	190	-1.8861	7	7
83	27	1	21.22	Angry	190	-1.8636	7	0
11	22	2	22.4	Angry	190	-1.777	7	4
42	30	2	23.8	Angry	190	-1.7684	7	2
14	23	2	23.05	Angry	190	-1.3262	7	1
30	23	1	21.6	Angry	190	-0.7659	7	3
19	23	1	23.1	Angry	190	-0.5612	7	5
78	21	2	21.79	Angry	190	-0.5371	7	19
34	21	2	18.7	Angry	190	-0.5052	7	10
93	19	2	26.6	Angry	190	-0.1552	7	.
73	25	1	22.34	Angry	190	-0.0921	7	5
57	30	2	20	Angry	190	-0.0618	7	0
28	25	2	19.78	Angry	190	0.0065	7	4
89	24	1	23.87	Angry	190	0.1031	7	8
3	20	2	20.3	Angry	190	0.1642	7	21
76	21	2	19.22	Angry	190	0.2962	7	7
5	23	2	22.49	Angry	190	0.5734	7	5
12	24	2	20.7	Angry	190	0.9062	7	12
29	27	1	18.5	Angry	190	0.9907	7	6
13	26	2	21.05	Angry	190	1.1346	7	11
65	22	1	20.3	Angry	190	1.157	7	2
55	27	2	22.9	Angry	190	1.5591	7	3
77	18	2	27.41	Angry	190	1.7164	7	7
20	29	1	23.2	Angry	190	2.4008	7	6
36	21	2	17.7	Angry	190	3.262	7	0
1	26	1	22.98	Angry	190	3.6603	7	.
76	21	2	19.22	Angry	0	-1.3475	8	7
11	22	2	22.4	Angry	0	-0.992	8	4
34	21	2	18.7	Angry	0	-0.4734	8	10
41	22	2	24.77	Angry	0	-0.3315	8	.
42	30	2	23.8	Angry	0	-0.3165	8	2
3	20	2	20.3	Angry	0	-0.1712	8	21
35	27	1	25.48	Angry	0	-0.1073	8	7
83	27	1	21.22	Angry	0	-0.0793	8	0
5	23	2	22.49	Angry	0	0.0544	8	5
13	26	2	21.05	Angry	0	0.1473	8	11
14	23	2	23.05	Angry	0	0.1484	8	1
57	30	2	20	Angry	0	0.1671	8	0
19	23	1	23.1	Angry	0	0.2345	8	5
1	26	1	22.98	Angry	0	0.2769	8	.
73	25	1	22.34	Angry	0	0.2922	8	5
12	24	2	20.7	Angry	0	0.2929	8	12
89	24	1	23.87	Angry	0	0.3978	8	8
65	22	1	20.3	Angry	0	0.4258	8	2
20	29	1	23.2	Angry	0	0.5793	8	6
36	21	2	17.7	Angry	0	0.7603	8	0
30	23	1	21.6	Angry	0	0.797	8	3
28	25	2	19.78	Angry	0	0.8041	8	4
93	19	2	26.6	Angry	0	0.986	8	.
18	26	1	22.7	Angry	0	1.1472	8	.
29	27	1	18.5	Angry	0	1.2908	8	6
55	27	2	22.9	Angry	0	1.3123	8	3
85	26	2	23.43	Angry	0	1.3662	8	2
77	18	2	27.41	Angry	0	2.3903	8	7
11	22	2	22.4	Angry	10	-1.6667	8	4
89	24	1	23.87	Angry	10	-0.7093	8	8
42	30	2	23.8	Angry	10	-0.3416	8	2
41	22	2	24.77	Angry	10	-0.2183	8	.
83	27	1	21.22	Angry	10	-0.1435	8	0
13	26	2	21.05	Angry	10	-0.0897	8	11
18	26	1	22.7	Angry	10	-0.0604	8	.
76	21	2	19.22	Angry	10	0.0189	8	7
36	21	2	17.7	Angry	10	0.1419	8	0
14	23	2	23.05	Angry	10	0.2357	8	1
19	23	1	23.1	Angry	10	0.3241	8	5
34	21	2	18.7	Angry	10	0.3922	8	10
5	23	2	22.49	Angry	10	0.4283	8	5
28	25	2	19.78	Angry	10	0.4426	8	4
55	27	2	22.9	Angry	10	0.5286	8	3
73	25	1	22.34	Angry	10	0.5599	8	5
35	27	1	25.48	Angry	10	0.567	8	7
65	22	1	20.3	Angry	10	0.5677	8	2
30	23	1	21.6	Angry	10	0.6465	8	3
3	20	2	20.3	Angry	10	0.6863	8	21
20	29	1	23.2	Angry	10	0.7128	8	6
29	27	1	18.5	Angry	10	0.8184	8	6
93	19	2	26.6	Angry	10	1.0502	8	.
77	18	2	27.41	Angry	10	1.3998	8	7
1	26	1	22.98	Angry	10	1.5001	8	.
12	24	2	20.7	Angry	10	1.6156	8	12
85	26	2	23.43	Angry	10	1.8	8	2
57	30	2	20	Angry	10	2.2314	8	0
76	21	2	19.22	Angry	37	-1.9083	8	7
12	24	2	20.7	Angry	37	-1.3291	8	12
41	22	2	24.77	Angry	37	-1.0093	8	.
11	22	2	22.4	Angry	37	-0.799	8	4
93	19	2	26.6	Angry	37	-0.7612	8	.
89	24	1	23.87	Angry	37	-0.4537	8	8
3	20	2	20.3	Angry	37	-0.3514	8	21
13	26	2	21.05	Angry	37	-0.2173	8	11
42	30	2	23.8	Angry	37	-0.1131	8	2
28	25	2	19.78	Angry	37	-0.0034	8	4
20	29	1	23.2	Angry	37	0.0965	8	6
14	23	2	23.05	Angry	37	0.1688	8	1
36	21	2	17.7	Angry	37	0.2306	8	0
83	27	1	21.22	Angry	37	0.3066	8	0
35	27	1	25.48	Angry	37	0.3718	8	7
5	23	2	22.49	Angry	37	0.3896	8	5
77	18	2	27.41	Angry	37	0.5751	8	7
34	21	2	18.7	Angry	37	0.6328	8	10
85	26	2	23.43	Angry	37	0.6328	8	2
73	25	1	22.34	Angry	37	0.8676	8	5
30	23	1	21.6	Angry	37	0.9547	8	3
57	30	2	20	Angry	37	1.0039	8	0
18	26	1	22.7	Angry	37	1.0869	8	.
19	23	1	23.1	Angry	37	1.3197	8	5
55	27	2	22.9	Angry	37	1.3278	8	3
1	26	1	22.98	Angry	37	1.5386	8	.
65	22	1	20.3	Angry	37	1.6355	8	2
29	27	1	18.5	Angry	37	1.9749	8	6
78	21	2	21.79	Angry	37	3.7121	8	19
11	22	2	22.4	Angry	92	-1.0463	8	4
28	25	2	19.78	Angry	92	-1.0001	8	4
77	18	2	27.41	Angry	92	-0.6872	8	7
14	23	2	23.05	Angry	92	-0.547	8	1
1	26	1	22.98	Angry	92	-0.4339	8	.
36	21	2	17.7	Angry	92	-0.3411	8	0
89	24	1	23.87	Angry	92	-0.228	8	8
42	30	2	23.8	Angry	92	-0.2139	8	2
35	27	1	25.48	Angry	92	-0.1172	8	7
13	26	2	21.05	Angry	92	-0.0818	8	11
19	23	1	23.1	Angry	92	-0.0253	8	5
65	22	1	20.3	Angry	92	-0.0134	8	2
41	22	2	24.77	Angry	92	0.0262	8	.
76	21	2	19.22	Angry	92	0.0515	8	7
34	21	2	18.7	Angry	92	0.0813	8	10
78	21	2	21.79	Angry	92	0.1048	8	19
83	27	1	21.22	Angry	92	0.2538	8	0
73	25	1	22.34	Angry	92	0.3272	8	5
30	23	1	21.6	Angry	92	0.3399	8	3
5	23	2	22.49	Angry	92	0.4594	8	5
3	20	2	20.3	Angry	92	0.5211	8	21
85	26	2	23.43	Angry	92	0.6951	8	2
18	26	1	22.7	Angry	92	0.885	8	.
12	24	2	20.7	Angry	92	1.0199	8	12
29	27	1	18.5	Angry	92	1.0499	8	6
20	29	1	23.2	Angry	92	1.174	8	6
57	30	2	20	Angry	92	1.3071	8	0
55	27	2	22.9	Angry	92	2.4055	8	3
93	19	2	26.6	Angry	92	3.5728	8	.
34	21	2	18.7	Angry	190	-1.3001	8	10
65	22	1	20.3	Angry	190	-0.7931	8	2
28	25	2	19.78	Angry	190	-0.6327	8	4
42	30	2	23.8	Angry	190	-0.4472	8	2
11	22	2	22.4	Angry	190	-0.3341	8	4
36	21	2	17.7	Angry	190	-0.3136	8	0
89	24	1	23.87	Angry	190	-0.3071	8	8
13	26	2	21.05	Angry	190	-0.1804	8	11
5	23	2	22.49	Angry	190	-0.1646	8	5
76	21	2	19.22	Angry	190	-0.1561	8	7
41	22	2	24.77	Angry	190	-0.0955	8	.
14	23	2	23.05	Angry	190	-0.048	8	1
3	20	2	20.3	Angry	190	0.0388	8	21
83	27	1	21.22	Angry	190	0.1633	8	0
20	29	1	23.2	Angry	190	0.2939	8	6
57	30	2	20	Angry	190	0.5133	8	0
73	25	1	22.34	Angry	190	0.7336	8	5
18	26	1	22.7	Angry	190	0.7931	8	.
30	23	1	21.6	Angry	190	0.9379	8	3
35	27	1	25.48	Angry	190	1.0302	8	7
29	27	1	18.5	Angry	190	1.1881	8	6
55	27	2	22.9	Angry	190	1.2091	8	3
85	26	2	23.43	Angry	190	1.3215	8	2
77	18	2	27.41	Angry	190	1.3278	8	7
19	23	1	23.1	Angry	190	2.0788	8	5
1	26	1	22.98	Angry	190	2.2837	8	.
12	24	2	20.7	Angry	190	2.6841	8	12
78	21	2	21.79	Angry	190	3.4061	8	19
57	30	2	20	Angry	0	-1.3229	9	0
76	21	2	19.22	Angry	0	-1.1592	9	7
89	24	1	23.87	Angry	0	-0.4222	9	8
1	26	1	22.98	Angry	0	-0.4058	9	.
18	26	1	22.7	Angry	0	-0.298	9	.
35	27	1	25.48	Angry	0	-0.2963	9	7
19	23	1	23.1	Angry	0	0.0438	9	5
11	22	2	22.4	Angry	0	0.0785	9	4
55	27	2	22.9	Angry	0	0.1206	9	3
42	30	2	23.8	Angry	0	0.4305	9	2
14	23	2	23.05	Angry	0	0.5137	9	1
3	20	2	20.3	Angry	0	0.7089	9	21
36	21	2	17.7	Angry	0	0.7451	9	0
77	18	2	27.41	Angry	0	0.8127	9	7
28	25	2	19.78	Angry	0	0.9363	9	4
78	21	2	21.79	Angry	0	0.9737	9	19
85	26	2	23.43	Angry	0	1.0913	9	2
5	23	2	22.49	Angry	0	1.1574	9	5
29	27	1	18.5	Angry	0	1.1884	9	6
20	29	1	23.2	Angry	0	1.2381	9	6
41	22	2	24.77	Angry	0	1.3762	9	.
83	27	1	21.22	Angry	0	1.4505	9	0
30	23	1	21.6	Angry	0	1.5011	9	3
13	26	2	21.05	Angry	0	1.514	9	11
12	24	2	20.7	Angry	0	1.8416	9	12
73	25	1	22.34	Angry	0	1.9193	9	5
65	22	1	20.3	Angry	0	2.0726	9	2
34	21	2	18.7	Angry	0	2.3684	9	10
93	19	2	26.6	Angry	0	2.599	9	.
20	29	1	23.2	Angry	10	-1.9014	9	6
57	30	2	20	Angry	10	-0.9571	9	0
18	26	1	22.7	Angry	10	-0.9381	9	.
11	22	2	22.4	Angry	10	-0.8594	9	4
89	24	1	23.87	Angry	10	-0.8056	9	8
42	30	2	23.8	Angry	10	-0.7881	9	2
83	27	1	21.22	Angry	10	-0.4997	9	0
76	21	2	19.22	Angry	10	-0.2186	9	7
19	23	1	23.1	Angry	10	-0.2111	9	5
78	21	2	21.79	Angry	10	0.2309	9	19
14	23	2	23.05	Angry	10	0.4556	9	1
55	27	2	22.9	Angry	10	0.6326	9	3
85	26	2	23.43	Angry	10	0.7294	9	2
13	26	2	21.05	Angry	10	0.7628	9	11
36	21	2	17.7	Angry	10	0.9149	9	0
41	22	2	24.77	Angry	10	1.1109	9	.
30	23	1	21.6	Angry	10	1.1659	9	3
3	20	2	20.3	Angry	10	1.2501	9	21
65	22	1	20.3	Angry	10	1.274	9	2
28	25	2	19.78	Angry	10	1.3698	9	4
35	27	1	25.48	Angry	10	1.512	9	7
5	23	2	22.49	Angry	10	1.5474	9	5
77	18	2	27.41	Angry	10	1.6354	9	7
29	27	1	18.5	Angry	10	1.6361	9	6
93	19	2	26.6	Angry	10	1.6424	9	.
34	21	2	18.7	Angry	10	1.7901	9	10
73	25	1	22.34	Angry	10	2.0961	9	5
1	26	1	22.98	Angry	10	3.6474	9	.
12	24	2	20.7	Angry	37	-1.3793	9	12
76	21	2	19.22	Angry	37	-1.1668	9	7
19	23	1	23.1	Angry	37	-0.641	9	5
11	22	2	22.4	Angry	37	-0.6241	9	4
93	19	2	26.6	Angry	37	-0.5197	9	.
89	24	1	23.87	Angry	37	-0.2845	9	8
85	26	2	23.43	Angry	37	-0.118	9	2
57	30	2	20	Angry	37	-0.0754	9	0
18	26	1	22.7	Angry	37	-0.023	9	.
41	22	2	24.77	Angry	37	0.1912	9	.
42	30	2	23.8	Angry	37	0.4342	9	2
14	23	2	23.05	Angry	37	0.5295	9	1
35	27	1	25.48	Angry	37	0.5418	9	7
3	20	2	20.3	Angry	37	0.7087	9	21
13	26	2	21.05	Angry	37	0.7243	9	11
28	25	2	19.78	Angry	37	0.727	9	4
55	27	2	22.9	Angry	37	0.7355	9	3
78	21	2	21.79	Angry	37	0.8518	9	19
30	23	1	21.6	Angry	37	1.0207	9	3
36	21	2	17.7	Angry	37	1.0344	9	0
29	27	1	18.5	Angry	37	1.3534	9	6
20	29	1	23.2	Angry	37	1.4487	9	6
73	25	1	22.34	Angry	37	1.4998	9	5
83	27	1	21.22	Angry	37	1.9531	9	0
34	21	2	18.7	Angry	37	2.0112	9	10
77	18	2	27.41	Angry	37	2.2743	9	7
1	26	1	22.98	Angry	37	2.4311	9	.
5	23	2	22.49	Angry	37	2.7002	9	5
65	22	1	20.3	Angry	37	2.8462	9	2
1	26	1	22.98	Angry	92	-3.1614	9	.
19	23	1	23.1	Angry	92	-3.047	9	5
18	26	1	22.7	Angry	92	-1.9664	9	.
57	30	2	20	Angry	92	-1.579	9	0
35	27	1	25.48	Angry	92	-1.2106	9	7
65	22	1	20.3	Angry	92	-1.0059	9	2
89	24	1	23.87	Angry	92	-0.9587	9	8
77	18	2	27.41	Angry	92	-0.271	9	7
11	22	2	22.4	Angry	92	0.2938	9	4
78	21	2	21.79	Angry	92	0.3123	9	19
85	26	2	23.43	Angry	92	0.4277	9	2
55	27	2	22.9	Angry	92	0.4583	9	3
30	23	1	21.6	Angry	92	0.5326	9	3
93	19	2	26.6	Angry	92	0.7127	9	.
14	23	2	23.05	Angry	92	0.7894	9	1
36	21	2	17.7	Angry	92	0.8198	9	0
13	26	2	21.05	Angry	92	0.8202	9	11
5	23	2	22.49	Angry	92	0.9856	9	5
20	29	1	23.2	Angry	92	1.0249	9	6
83	27	1	21.22	Angry	92	1.0982	9	0
3	20	2	20.3	Angry	92	1.171	9	21
41	22	2	24.77	Angry	92	1.4319	9	.
28	25	2	19.78	Angry	92	1.5938	9	4
42	30	2	23.8	Angry	92	1.7175	9	2
29	27	1	18.5	Angry	92	1.7635	9	6
76	21	2	19.22	Angry	92	1.7706	9	7
73	25	1	22.34	Angry	92	1.9426	9	5
12	24	2	20.7	Angry	92	2.0177	9	12
34	21	2	18.7	Angry	92	3.488	9	10
93	19	2	26.6	Angry	190	-3.3722	9	.
18	26	1	22.7	Angry	190	-3.328	9	.
19	23	1	23.1	Angry	190	-3.129	9	5
1	26	1	22.98	Angry	190	-3.0633	9	.
57	30	2	20	Angry	190	-1.9579	9	0
76	21	2	19.22	Angry	190	-1.681	9	7
35	27	1	25.48	Angry	190	-1.6808	9	7
65	22	1	20.3	Angry	190	-1.3287	9	2
89	24	1	23.87	Angry	190	-1.2622	9	8
14	23	2	23.05	Angry	190	-1.0044	9	1
11	22	2	22.4	Angry	190	-0.8259	9	4
30	23	1	21.6	Angry	190	-0.3994	9	3
85	26	2	23.43	Angry	190	-0.3963	9	2
55	27	2	22.9	Angry	190	0.1012	9	3
42	30	2	23.8	Angry	190	0.2285	9	2
41	22	2	24.77	Angry	190	0.2548	9	.
78	21	2	21.79	Angry	190	0.2557	9	19
5	23	2	22.49	Angry	190	0.5802	9	5
36	21	2	17.7	Angry	190	0.8921	9	0
20	29	1	23.2	Angry	190	0.8997	9	6
34	21	2	18.7	Angry	190	0.9329	9	10
13	26	2	21.05	Angry	190	0.9447	9	11
83	27	1	21.22	Angry	190	0.9822	9	0
29	27	1	18.5	Angry	190	1.4465	9	6
28	25	2	19.78	Angry	190	1.5807	9	4
3	20	2	20.3	Angry	190	1.6065	9	21
73	25	1	22.34	Angry	190	2.0047	9	5
77	18	2	27.41	Angry	190	2.917	9	7
12	24	2	20.7	Angry	190	3.954	9	12
76	21	2	19.22	Angry	0	-1.283	10	7
28	25	2	19.78	Angry	0	-0.7413	10	4
41	22	2	24.77	Angry	0	-0.4243	10	.
89	24	1	23.87	Angry	0	-0.2967	10	8
18	26	1	22.7	Angry	0	-0.2056	10	.
42	30	2	23.8	Angry	0	-0.0594	10	2
1	26	1	22.98	Angry	0	-0.0471	10	.
35	27	1	25.48	Angry	0	-0.0316	10	7
3	20	2	20.3	Angry	0	0.042	10	21
65	22	1	20.3	Angry	0	0.1354	10	2
11	22	2	22.4	Angry	0	0.1499	10	4
19	23	1	23.1	Angry	0	0.1642	10	5
83	27	1	21.22	Angry	0	0.1787	10	0
14	23	2	23.05	Angry	0	0.2182	10	1
57	30	2	20	Angry	0	0.2205	10	0
36	21	2	17.7	Angry	0	0.228	10	0
30	23	1	21.6	Angry	0	0.7064	10	3
55	27	2	22.9	Angry	0	0.761	10	3
5	23	2	22.49	Angry	0	0.7914	10	5
12	24	2	20.7	Angry	0	0.803	10	12
29	27	1	18.5	Angry	0	0.8189	10	6
73	25	1	22.34	Angry	0	0.83	10	5
78	21	2	21.79	Angry	0	0.9381	10	19
85	26	2	23.43	Angry	0	0.9856	10	2
34	21	2	18.7	Angry	0	1.0793	10	10
20	29	1	23.2	Angry	0	1.0991	10	6
77	18	2	27.41	Angry	0	1.1421	10	7
13	26	2	21.05	Angry	0	1.1855	10	11
93	19	2	26.6	Angry	0	2.8397	10	.
19	23	1	23.1	Angry	10	-0.9208	10	5
89	24	1	23.87	Angry	10	-0.8906	10	8
76	21	2	19.22	Angry	10	-0.8749	10	7
42	30	2	23.8	Angry	10	-0.4562	10	2
20	29	1	23.2	Angry	10	-0.3786	10	6
18	26	1	22.7	Angry	10	-0.3208	10	.
11	22	2	22.4	Angry	10	-0.2524	10	4
83	27	1	21.22	Angry	10	-0.2458	10	0
35	27	1	25.48	Angry	10	-0.0944	10	7
41	22	2	24.77	Angry	10	0.092	10	.
14	23	2	23.05	Angry	10	0.1528	10	1
36	21	2	17.7	Angry	10	0.2868	10	0
34	21	2	18.7	Angry	10	0.4584	10	10
28	25	2	19.78	Angry	10	0.4656	10	4
65	22	1	20.3	Angry	10	0.4784	10	2
85	26	2	23.43	Angry	10	0.6016	10	2
77	18	2	27.41	Angry	10	0.6122	10	7
30	23	1	21.6	Angry	10	0.6238	10	3
3	20	2	20.3	Angry	10	0.7986	10	21
13	26	2	21.05	Angry	10	0.8372	10	11
93	19	2	26.6	Angry	10	0.9313	10	.
29	27	1	18.5	Angry	10	0.9561	10	6
73	25	1	22.34	Angry	10	0.9571	10	5
55	27	2	22.9	Angry	10	1.0543	10	3
78	21	2	21.79	Angry	10	1.3383	10	19
5	23	2	22.49	Angry	10	1.6437	10	5
57	30	2	20	Angry	10	2.1665	10	0
12	24	2	20.7	Angry	10	2.3126	10	12
1	26	1	22.98	Angry	10	3.0745	10	.
12	24	2	20.7	Angry	37	-1.5395	10	12
76	21	2	19.22	Angry	37	-1.3121	10	7
41	22	2	24.77	Angry	37	-0.9623	10	.
28	25	2	19.78	Angry	37	-0.8919	10	4
89	24	1	23.87	Angry	37	-0.6501	10	8
35	27	1	25.48	Angry	37	-0.4367	10	7
18	26	1	22.7	Angry	37	-0.389	10	.
11	22	2	22.4	Angry	37	-0.1936	10	4
36	21	2	17.7	Angry	37	-0.0631	10	0
93	19	2	26.6	Angry	37	0.0775	10	.
42	30	2	23.8	Angry	37	0.082	10	2
14	23	2	23.05	Angry	37	0.1011	10	1
3	20	2	20.3	Angry	37	0.1511	10	21
34	21	2	18.7	Angry	37	0.171	10	10
77	18	2	27.41	Angry	37	0.3678	10	7
73	25	1	22.34	Angry	37	0.4361	10	5
19	23	1	23.1	Angry	37	0.4941	10	5
85	26	2	23.43	Angry	37	0.5007	10	2
57	30	2	20	Angry	37	0.5342	10	0
83	27	1	21.22	Angry	37	0.7963	10	0
55	27	2	22.9	Angry	37	0.8101	10	3
78	21	2	21.79	Angry	37	0.8143	10	19
30	23	1	21.6	Angry	37	0.8758	10	3
13	26	2	21.05	Angry	37	1.0173	10	11
29	27	1	18.5	Angry	37	1.0386	10	6
20	29	1	23.2	Angry	37	1.0537	10	6
65	22	1	20.3	Angry	37	1.5918	10	2
5	23	2	22.49	Angry	37	1.6328	10	5
1	26	1	22.98	Angry	37	2.0741	10	.
19	23	1	23.1	Angry	92	-1.4251	10	5
77	18	2	27.41	Angry	92	-1.0762	10	7
89	24	1	23.87	Angry	92	-1.0513	10	8
18	26	1	22.7	Angry	92	-0.919	10	.
57	30	2	20	Angry	92	-0.8257	10	0
1	26	1	22.98	Angry	92	-0.6685	10	.
28	25	2	19.78	Angry	92	-0.6265	10	4
65	22	1	20.3	Angry	92	-0.5978	10	2
35	27	1	25.48	Angry	92	-0.5685	10	7
14	23	2	23.05	Angry	92	-0.1946	10	1
11	22	2	22.4	Angry	92	-0.1455	10	4
41	22	2	24.77	Angry	92	0.0205	10	.
85	26	2	23.43	Angry	92	0.1494	10	2
36	21	2	17.7	Angry	92	0.3926	10	0
76	21	2	19.22	Angry	92	0.4319	10	7
42	30	2	23.8	Angry	92	0.5841	10	2
30	23	1	21.6	Angry	92	0.6123	10	3
3	20	2	20.3	Angry	92	0.6278	10	21
29	27	1	18.5	Angry	92	0.7131	10	6
78	21	2	21.79	Angry	92	0.7502	10	19
13	26	2	21.05	Angry	92	0.8002	10	11
73	25	1	22.34	Angry	92	0.8169	10	5
5	23	2	22.49	Angry	92	1.0071	10	5
55	27	2	22.9	Angry	92	1.0575	10	3
34	21	2	18.7	Angry	92	1.113	10	10
20	29	1	23.2	Angry	92	1.3191	10	6
83	27	1	21.22	Angry	92	1.4998	10	0
93	19	2	26.6	Angry	92	1.9787	10	.
12	24	2	20.7	Angry	92	2.186	10	12
93	19	2	26.6	Angry	190	-2.0606	10	.
18	26	1	22.7	Angry	190	-1.8687	10	.
14	23	2	23.05	Angry	190	-1.4271	10	1
41	22	2	24.77	Angry	190	-1.1651	10	.
89	24	1	23.87	Angry	190	-0.8104	10	8
19	23	1	23.1	Angry	190	-0.1627	10	5
76	21	2	19.22	Angry	190	-0.1606	10	7
65	22	1	20.3	Angry	190	-0.0572	10	2
85	26	2	23.43	Angry	190	0.0982	10	2
57	30	2	20	Angry	190	0.1975	10	0
5	23	2	22.49	Angry	190	0.2041	10	5
35	27	1	25.48	Angry	190	0.2187	10	7
11	22	2	22.4	Angry	190	0.274	10	4
34	21	2	18.7	Angry	190	0.3154	10	10
13	26	2	21.05	Angry	190	0.428	10	11
36	21	2	17.7	Angry	190	0.5409	10	0
42	30	2	23.8	Angry	190	0.6122	10	2
28	25	2	19.78	Angry	190	0.6222	10	4
1	26	1	22.98	Angry	190	0.7068	10	.
78	21	2	21.79	Angry	190	0.7217	10	19
3	20	2	20.3	Angry	190	0.7611	10	21
30	23	1	21.6	Angry	190	0.8181	10	3
20	29	1	23.2	Angry	190	0.8379	10	6
55	27	2	22.9	Angry	190	1.0565	10	3
83	27	1	21.22	Angry	190	1.0793	10	0
29	27	1	18.5	Angry	190	1.4096	10	6
77	18	2	27.41	Angry	190	1.4454	10	7
73	25	1	22.34	Angry	190	1.7937	10	5
12	24	2	20.7	Angry	190	3.0153	10	12
28	25	2	19.78	Neutral	0	-0.9822	1	4
83	27	1	21.22	Neutral	0	-0.7219	1	0
77	18	2	27.41	Neutral	0	-0.6604	1	7
18	26	1	22.7	Neutral	0	-0.6061	1	.
85	26	2	23.43	Neutral	0	-0.4061	1	2
20	29	1	23.2	Neutral	0	-0.3039	1	6
65	22	1	20.3	Neutral	0	-0.284	1	2
41	22	2	24.77	Neutral	0	-0.1362	1	.
13	26	2	21.05	Neutral	0	-0.0732	1	11
14	23	2	23.05	Neutral	0	-0.0214	1	1
42	30	2	23.8	Neutral	0	-0.0084	1	2
35	27	1	25.48	Neutral	0	0.0103	1	7
19	23	1	23.1	Neutral	0	0.0794	1	5
11	22	2	22.4	Neutral	0	0.1084	1	4
3	20	2	20.3	Neutral	0	0.2031	1	21
30	23	1	21.6	Neutral	0	0.2238	1	3
93	19	2	26.6	Neutral	0	0.2966	1	.
78	21	2	21.79	Neutral	0	0.3691	1	19
5	23	2	22.49	Neutral	0	0.4595	1	5
57	30	2	20	Neutral	0	0.5059	1	0
73	25	1	22.34	Neutral	0	0.5805	1	5
76	21	2	19.22	Neutral	0	0.5897	1	7
36	21	2	17.7	Neutral	0	1.0935	1	0
89	24	1	23.87	Neutral	0	1.1074	1	8
12	24	2	20.7	Neutral	0	1.3107	1	12
55	27	2	22.9	Neutral	0	1.5448	1	3
1	26	1	22.98	Neutral	0	1.7538	1	.
29	27	1	18.5	Neutral	0	1.8318	1	6
34	21	2	18.7	Neutral	0	2.5211	1	10
83	27	1	21.22	Neutral	10	-1.7705	1	0
20	29	1	23.2	Neutral	10	-1.0541	1	6
41	22	2	24.77	Neutral	10	-0.9805	1	.
28	25	2	19.78	Neutral	10	-0.9144	1	4
34	21	2	18.7	Neutral	10	-0.8921	1	10
93	19	2	26.6	Neutral	10	-0.8266	1	.
19	23	1	23.1	Neutral	10	-0.7174	1	5
77	18	2	27.41	Neutral	10	-0.6609	1	7
42	30	2	23.8	Neutral	10	-0.3816	1	2
35	27	1	25.48	Neutral	10	-0.3626	1	7
18	26	1	22.7	Neutral	10	-0.2423	1	.
89	24	1	23.87	Neutral	10	-0.0626	1	8
11	22	2	22.4	Neutral	10	-0.0358	1	4
57	30	2	20	Neutral	10	0.0932	1	0
85	26	2	23.43	Neutral	10	0.1684	1	2
3	20	2	20.3	Neutral	10	0.25	1	21
1	26	1	22.98	Neutral	10	0.2759	1	.
14	23	2	23.05	Neutral	10	0.3575	1	1
78	21	2	21.79	Neutral	10	0.6486	1	19
55	27	2	22.9	Neutral	10	0.7657	1	3
76	21	2	19.22	Neutral	10	0.8706	1	7
65	22	1	20.3	Neutral	10	1.0373	1	2
5	23	2	22.49	Neutral	10	1.1825	1	5
30	23	1	21.6	Neutral	10	1.2179	1	3
73	25	1	22.34	Neutral	10	1.2246	1	5
29	27	1	18.5	Neutral	10	1.4998	1	6
13	26	2	21.05	Neutral	10	1.509	1	11
36	21	2	17.7	Neutral	10	1.7957	1	0
12	24	2	20.7	Neutral	10	3.3385	1	12
20	29	1	23.2	Neutral	37	-2.2159	1	6
28	25	2	19.78	Neutral	37	-0.8063	1	4
3	20	2	20.3	Neutral	37	-0.6668	1	21
18	26	1	22.7	Neutral	37	-0.5188	1	.
35	27	1	25.48	Neutral	37	-0.4874	1	7
34	21	2	18.7	Neutral	37	-0.4392	1	10
57	30	2	20	Neutral	37	-0.335	1	0
76	21	2	19.22	Neutral	37	-0.3199	1	7
65	22	1	20.3	Neutral	37	-0.0045	1	2
30	23	1	21.6	Neutral	37	0.0906	1	3
77	18	2	27.41	Neutral	37	0.0993	1	7
41	22	2	24.77	Neutral	37	0.1119	1	.
85	26	2	23.43	Neutral	37	0.1216	1	2
73	25	1	22.34	Neutral	37	0.1451	1	5
78	21	2	21.79	Neutral	37	0.1805	1	19
19	23	1	23.1	Neutral	37	0.3322	1	5
11	22	2	22.4	Neutral	37	0.412	1	4
29	27	1	18.5	Neutral	37	0.431	1	6
12	24	2	20.7	Neutral	37	0.4515	1	12
14	23	2	23.05	Neutral	37	0.482	1	1
13	26	2	21.05	Neutral	37	0.5103	1	11
89	24	1	23.87	Neutral	37	0.5537	1	8
5	23	2	22.49	Neutral	37	0.6714	1	5
83	27	1	21.22	Neutral	37	0.7735	1	0
42	30	2	23.8	Neutral	37	0.8532	1	2
36	21	2	17.7	Neutral	37	0.9959	1	0
1	26	1	22.98	Neutral	37	1.5924	1	.
55	27	2	22.9	Neutral	37	1.7199	1	3
93	19	2	26.6	Neutral	37	1.7426	1	.
57	30	2	20	Neutral	92	-1.9567	1	0
77	18	2	27.41	Neutral	92	-0.9456	1	7
35	27	1	25.48	Neutral	92	-0.8158	1	7
20	29	1	23.2	Neutral	92	-0.8135	1	6
18	26	1	22.7	Neutral	92	-0.8056	1	.
19	23	1	23.1	Neutral	92	-0.7396	1	5
11	22	2	22.4	Neutral	92	-0.5669	1	4
83	27	1	21.22	Neutral	92	-0.3003	1	0
65	22	1	20.3	Neutral	92	-0.2551	1	2
3	20	2	20.3	Neutral	92	-0.1576	1	21
28	25	2	19.78	Neutral	92	-0.1056	1	4
30	23	1	21.6	Neutral	92	-0.0617	1	3
89	24	1	23.87	Neutral	92	-0.052	1	8
41	22	2	24.77	Neutral	92	0.1962	1	.
85	26	2	23.43	Neutral	92	0.2249	1	2
93	19	2	26.6	Neutral	92	0.2942	1	.
29	27	1	18.5	Neutral	92	0.3184	1	6
34	21	2	18.7	Neutral	92	0.3725	1	10
13	26	2	21.05	Neutral	92	0.448	1	11
5	23	2	22.49	Neutral	92	0.461	1	5
14	23	2	23.05	Neutral	92	0.4642	1	1
36	21	2	17.7	Neutral	92	0.5913	1	0
42	30	2	23.8	Neutral	92	0.5914	1	2
55	27	2	22.9	Neutral	92	0.8725	1	3
73	25	1	22.34	Neutral	92	0.9011	1	5
12	24	2	20.7	Neutral	92	1.1564	1	12
1	26	1	22.98	Neutral	92	1.2228	1	.
78	21	2	21.79	Neutral	92	1.3015	1	19
76	21	2	19.22	Neutral	92	1.843	1	7
57	30	2	20	Neutral	190	-1.8048	1	0
28	25	2	19.78	Neutral	190	-1.6678	1	4
77	18	2	27.41	Neutral	190	-1.4341	1	7
93	19	2	26.6	Neutral	190	-1.1183	1	.
65	22	1	20.3	Neutral	190	-1.1142	1	2
85	26	2	23.43	Neutral	190	-0.9642	1	2
30	23	1	21.6	Neutral	190	-0.73	1	3
35	27	1	25.48	Neutral	190	-0.5762	1	7
41	22	2	24.77	Neutral	190	-0.5718	1	.
18	26	1	22.7	Neutral	190	-0.5688	1	.
89	24	1	23.87	Neutral	190	-0.5113	1	8
14	23	2	23.05	Neutral	190	-0.2174	1	1
78	21	2	21.79	Neutral	190	-0.1547	1	19
3	20	2	20.3	Neutral	190	-0.0403	1	21
5	23	2	22.49	Neutral	190	0.1229	1	5
29	27	1	18.5	Neutral	190	0.1521	1	6
19	23	1	23.1	Neutral	190	0.2314	1	5
73	25	1	22.34	Neutral	190	0.2544	1	5
42	30	2	23.8	Neutral	190	0.2667	1	2
11	22	2	22.4	Neutral	190	0.2673	1	4
13	26	2	21.05	Neutral	190	0.4693	1	11
20	29	1	23.2	Neutral	190	0.4814	1	6
76	21	2	19.22	Neutral	190	0.7274	1	7
36	21	2	17.7	Neutral	190	1.1362	1	0
83	27	1	21.22	Neutral	190	1.2304	1	0
1	26	1	22.98	Neutral	190	1.4381	1	.
55	27	2	22.9	Neutral	190	1.6615	1	3
34	21	2	18.7	Neutral	190	2.2639	1	10
12	24	2	20.7	Neutral	190	3.5393	1	12
28	25	2	19.78	Neutral	0	-1.5239	3	4
18	26	1	22.7	Neutral	0	-1.3037	3	.
57	30	2	20	Neutral	0	-1.2945	3	0
85	26	2	23.43	Neutral	0	-0.742	3	2
78	21	2	21.79	Neutral	0	-0.3718	3	19
93	19	2	26.6	Neutral	0	-0.3352	3	.
12	24	2	20.7	Neutral	0	-0.1135	3	12
30	23	1	21.6	Neutral	0	-0.0975	3	3
13	26	2	21.05	Neutral	0	-0.0828	3	11
20	29	1	23.2	Neutral	0	0.1032	3	6
65	22	1	20.3	Neutral	0	0.1721	3	2
34	21	2	18.7	Neutral	0	0.2365	3	10
14	23	2	23.05	Neutral	0	0.2877	3	1
19	23	1	23.1	Neutral	0	0.327	3	5
36	21	2	17.7	Neutral	0	0.3494	3	0
11	22	2	22.4	Neutral	0	0.4228	3	4
73	25	1	22.34	Neutral	0	0.463	3	5
77	18	2	27.41	Neutral	0	0.6028	3	7
89	24	1	23.87	Neutral	0	0.6995	3	8
3	20	2	20.3	Neutral	0	0.7295	3	21
41	22	2	24.77	Neutral	0	0.751	3	.
35	27	1	25.48	Neutral	0	0.7755	3	7
76	21	2	19.22	Neutral	0	0.8863	3	7
42	30	2	23.8	Neutral	0	0.9295	3	2
1	26	1	22.98	Neutral	0	1.1015	3	.
55	27	2	22.9	Neutral	0	1.1151	3	3
83	27	1	21.22	Neutral	0	1.1854	3	0
5	23	2	22.49	Neutral	0	1.2284	3	5
29	27	1	18.5	Neutral	0	1.4934	3	6
93	19	2	26.6	Neutral	10	-2.091	3	.
18	26	1	22.7	Neutral	10	-1.1194	3	.
41	22	2	24.77	Neutral	10	-1.0802	3	.
20	29	1	23.2	Neutral	10	-0.905	3	6
42	30	2	23.8	Neutral	10	-0.83	3	2
28	25	2	19.78	Neutral	10	-0.5784	3	4
35	27	1	25.48	Neutral	10	-0.5714	3	7
89	24	1	23.87	Neutral	10	-0.4018	3	8
55	27	2	22.9	Neutral	10	-0.1475	3	3
57	30	2	20	Neutral	10	-0.0646	3	0
11	22	2	22.4	Neutral	10	-0.044	3	4
77	18	2	27.41	Neutral	10	0.0193	3	7
1	26	1	22.98	Neutral	10	0.3723	3	.
30	23	1	21.6	Neutral	10	0.4141	3	3
85	26	2	23.43	Neutral	10	0.4299	3	2
19	23	1	23.1	Neutral	10	0.6134	3	5
83	27	1	21.22	Neutral	10	0.6635	3	0
34	21	2	18.7	Neutral	10	0.8313	3	10
76	21	2	19.22	Neutral	10	0.836	3	7
78	21	2	21.79	Neutral	10	0.8749	3	19
14	23	2	23.05	Neutral	10	0.8969	3	1
36	21	2	17.7	Neutral	10	1.0501	3	0
73	25	1	22.34	Neutral	10	1.1793	3	5
65	22	1	20.3	Neutral	10	1.2454	3	2
3	20	2	20.3	Neutral	10	1.3519	3	21
13	26	2	21.05	Neutral	10	1.4103	3	11
29	27	1	18.5	Neutral	10	1.6459	3	6
5	23	2	22.49	Neutral	10	2.0994	3	5
12	24	2	20.7	Neutral	10	2.8757	3	12
12	24	2	20.7	Neutral	37	-2.366	3	12
20	29	1	23.2	Neutral	37	-2.3342	3	6
30	23	1	21.6	Neutral	37	-1.2249	3	3
1	26	1	22.98	Neutral	37	-1.2063	3	.
29	27	1	18.5	Neutral	37	-1.0626	3	6
18	26	1	22.7	Neutral	37	-0.9953	3	.
76	21	2	19.22	Neutral	37	-0.8131	3	7
73	25	1	22.34	Neutral	37	-0.7836	3	5
57	30	2	20	Neutral	37	-0.7327	3	0
89	24	1	23.87	Neutral	37	-0.6861	3	8
19	23	1	23.1	Neutral	37	-0.5196	3	5
28	25	2	19.78	Neutral	37	-0.3961	3	4
35	27	1	25.48	Neutral	37	-0.3462	3	7
85	26	2	23.43	Neutral	37	-0.3141	3	2
3	20	2	20.3	Neutral	37	-0.1748	3	21
41	22	2	24.77	Neutral	37	-0.1537	3	.
13	26	2	21.05	Neutral	37	-0.0678	3	11
78	21	2	21.79	Neutral	37	0.1001	3	19
83	27	1	21.22	Neutral	37	0.1842	3	0
93	19	2	26.6	Neutral	37	0.2532	3	.
55	27	2	22.9	Neutral	37	0.3254	3	3
42	30	2	23.8	Neutral	37	0.8492	3	2
34	21	2	18.7	Neutral	37	0.8774	3	10
65	22	1	20.3	Neutral	37	0.889	3	2
36	21	2	17.7	Neutral	37	0.9871	3	0
11	22	2	22.4	Neutral	37	1.1047	3	4
14	23	2	23.05	Neutral	37	1.1643	3	1
5	23	2	22.49	Neutral	37	1.4762	3	5
77	18	2	27.41	Neutral	37	1.7977	3	7
57	30	2	20	Neutral	92	-2.7278	3	0
19	23	1	23.1	Neutral	92	-2.6273	3	5
18	26	1	22.7	Neutral	92	-1.7419	3	.
89	24	1	23.87	Neutral	92	-0.6443	3	8
36	21	2	17.7	Neutral	92	-0.4693	3	0
35	27	1	25.48	Neutral	92	-0.3539	3	7
20	29	1	23.2	Neutral	92	-0.3037	3	6
30	23	1	21.6	Neutral	92	0.0194	3	3
65	22	1	20.3	Neutral	92	0.1041	3	2
13	26	2	21.05	Neutral	92	0.167	3	11
41	22	2	24.77	Neutral	92	0.2116	3	.
85	26	2	23.43	Neutral	92	0.2381	3	2
28	25	2	19.78	Neutral	92	0.2735	3	4
29	27	1	18.5	Neutral	92	0.3343	3	6
93	19	2	26.6	Neutral	92	0.4761	3	.
77	18	2	27.41	Neutral	92	0.5206	3	7
11	22	2	22.4	Neutral	92	0.7151	3	4
55	27	2	22.9	Neutral	92	0.7177	3	3
5	23	2	22.49	Neutral	92	0.8094	3	5
73	25	1	22.34	Neutral	92	0.8713	3	5
14	23	2	23.05	Neutral	92	1.0498	3	1
3	20	2	20.3	Neutral	92	1.0956	3	21
34	21	2	18.7	Neutral	92	1.2027	3	10
78	21	2	21.79	Neutral	92	1.2085	3	19
42	30	2	23.8	Neutral	92	1.4337	3	2
1	26	1	22.98	Neutral	92	1.7741	3	.
83	27	1	21.22	Neutral	92	1.9336	3	0
76	21	2	19.22	Neutral	92	2.2581	3	7
12	24	2	20.7	Neutral	92	2.4573	3	12
18	26	1	22.7	Neutral	190	-1.8097	3	.
28	25	2	19.78	Neutral	190	-1.7444	3	4
89	24	1	23.87	Neutral	190	-1.4208	3	8
65	22	1	20.3	Neutral	190	-1.3151	3	2
19	23	1	23.1	Neutral	190	-1.3053	3	5
57	30	2	20	Neutral	190	-1.2393	3	0
85	26	2	23.43	Neutral	190	-0.9733	3	2
78	21	2	21.79	Neutral	190	-0.7624	3	19
14	23	2	23.05	Neutral	190	-0.6686	3	1
35	27	1	25.48	Neutral	190	-0.6043	3	7
73	25	1	22.34	Neutral	190	-0.476	3	5
34	21	2	18.7	Neutral	190	-0.4389	3	10
5	23	2	22.49	Neutral	190	-0.3642	3	5
29	27	1	18.5	Neutral	190	-0.2745	3	6
30	23	1	21.6	Neutral	190	-0.1147	3	3
93	19	2	26.6	Neutral	190	0.0493	3	.
41	22	2	24.77	Neutral	190	0.0611	3	.
77	18	2	27.41	Neutral	190	0.0746	3	7
42	30	2	23.8	Neutral	190	0.1389	3	2
13	26	2	21.05	Neutral	190	0.271	3	11
1	26	1	22.98	Neutral	190	0.2744	3	.
76	21	2	19.22	Neutral	190	0.4066	3	7
83	27	1	21.22	Neutral	190	0.5265	3	0
36	21	2	17.7	Neutral	190	0.7901	3	0
20	29	1	23.2	Neutral	190	0.8445	3	6
55	27	2	22.9	Neutral	190	1.0248	3	3
3	20	2	20.3	Neutral	190	1.4288	3	21
11	22	2	22.4	Neutral	190	1.5904	3	4
12	24	2	20.7	Neutral	190	2.7028	3	12
57	30	2	20	Neutral	0	-1.5004	5	0
18	26	1	22.7	Neutral	0	-1.2941	5	.
85	26	2	23.43	Neutral	0	-0.8767	5	2
28	25	2	19.78	Neutral	0	-0.8672	5	4
19	23	1	23.1	Neutral	0	-0.7685	5	5
93	19	2	26.6	Neutral	0	-0.454	5	.
34	21	2	18.7	Neutral	0	-0.3605	5	10
42	30	2	23.8	Neutral	0	-0.0068	5	2
36	21	2	17.7	Neutral	0	0.0081	5	0
83	27	1	21.22	Neutral	0	0.054	5	0
78	21	2	21.79	Neutral	0	0.1129	5	19
11	22	2	22.4	Neutral	0	0.2955	5	4
20	29	1	23.2	Neutral	0	0.3318	5	6
89	24	1	23.87	Neutral	0	0.3536	5	8
30	23	1	21.6	Neutral	0	0.382	5	3
12	24	2	20.7	Neutral	0	0.4254	5	12
73	25	1	22.34	Neutral	0	0.4898	5	5
77	18	2	27.41	Neutral	0	0.6275	5	7
14	23	2	23.05	Neutral	0	0.6777	5	1
13	26	2	21.05	Neutral	0	0.8375	5	11
55	27	2	22.9	Neutral	0	0.9285	5	3
65	22	1	20.3	Neutral	0	1.0814	5	2
76	21	2	19.22	Neutral	0	1.2256	5	7
35	27	1	25.48	Neutral	0	1.2508	5	7
3	20	2	20.3	Neutral	0	1.3933	5	21
1	26	1	22.98	Neutral	0	1.4794	5	.
41	22	2	24.77	Neutral	0	1.6071	5	.
29	27	1	18.5	Neutral	0	1.6146	5	6
5	23	2	22.49	Neutral	0	1.6627	5	5
93	19	2	26.6	Neutral	10	-2.8726	5	.
41	22	2	24.77	Neutral	10	-1.4344	5	.
18	26	1	22.7	Neutral	10	-1.39	5	.
83	27	1	21.22	Neutral	10	-1.2006	5	0
42	30	2	23.8	Neutral	10	-1.0497	5	2
19	23	1	23.1	Neutral	10	-0.5627	5	5
89	24	1	23.87	Neutral	10	-0.3978	5	8
57	30	2	20	Neutral	10	-0.3666	5	0
11	22	2	22.4	Neutral	10	-0.3275	5	4
35	27	1	25.48	Neutral	10	-0.3099	5	7
28	25	2	19.78	Neutral	10	-0.3081	5	4
1	26	1	22.98	Neutral	10	-0.3049	5	.
85	26	2	23.43	Neutral	10	-0.0008	5	2
36	21	2	17.7	Neutral	10	0.0281	5	0
20	29	1	23.2	Neutral	10	0.0359	5	6
55	27	2	22.9	Neutral	10	0.1389	5	3
77	18	2	27.41	Neutral	10	0.2631	5	7
30	23	1	21.6	Neutral	10	0.4766	5	3
34	21	2	18.7	Neutral	10	0.6092	5	10
14	23	2	23.05	Neutral	10	1.2697	5	1
73	25	1	22.34	Neutral	10	1.3804	5	5
76	21	2	19.22	Neutral	10	1.657	5	7
78	21	2	21.79	Neutral	10	1.7311	5	19
29	27	1	18.5	Neutral	10	1.7648	5	6
65	22	1	20.3	Neutral	10	1.8426	5	2
12	24	2	20.7	Neutral	10	1.9754	5	12
3	20	2	20.3	Neutral	10	2.1301	5	21
13	26	2	21.05	Neutral	10	2.2331	5	11
5	23	2	22.49	Neutral	10	3.0667	5	5
20	29	1	23.2	Neutral	37	-2.2691	5	6
30	23	1	21.6	Neutral	37	-1.1258	5	3
57	30	2	20	Neutral	37	-1.1003	5	0
73	25	1	22.34	Neutral	37	-1.0976	5	5
85	26	2	23.43	Neutral	37	-1.0309	5	2
19	23	1	23.1	Neutral	37	-0.9122	5	5
83	27	1	21.22	Neutral	37	-0.8845	5	0
18	26	1	22.7	Neutral	37	-0.8332	5	.
89	24	1	23.87	Neutral	37	-0.7418	5	8
28	25	2	19.78	Neutral	37	-0.6623	5	4
29	27	1	18.5	Neutral	37	-0.2701	5	6
1	26	1	22.98	Neutral	37	-0.0252	5	.
12	24	2	20.7	Neutral	37	-0.0111	5	12
76	21	2	19.22	Neutral	37	0.0206	5	7
55	27	2	22.9	Neutral	37	0.1641	5	3
36	21	2	17.7	Neutral	37	0.3819	5	0
42	30	2	23.8	Neutral	37	0.5549	5	2
34	21	2	18.7	Neutral	37	0.6441	5	10
78	21	2	21.79	Neutral	37	0.6449	5	19
13	26	2	21.05	Neutral	37	0.6606	5	11
3	20	2	20.3	Neutral	37	0.663	5	21
93	19	2	26.6	Neutral	37	0.7971	5	.
35	27	1	25.48	Neutral	37	0.9522	5	7
11	22	2	22.4	Neutral	37	1.0647	5	4
41	22	2	24.77	Neutral	37	1.0723	5	.
14	23	2	23.05	Neutral	37	1.7608	5	1
77	18	2	27.41	Neutral	37	1.8037	5	7
65	22	1	20.3	Neutral	37	1.8131	5	2
5	23	2	22.49	Neutral	37	1.9632	5	5
19	23	1	23.1	Neutral	92	-2.6869	5	5
18	26	1	22.7	Neutral	92	-0.9666	5	.
89	24	1	23.87	Neutral	92	-0.8926	5	8
28	25	2	19.78	Neutral	92	-0.2713	5	4
34	21	2	18.7	Neutral	92	-0.2602	5	10
29	27	1	18.5	Neutral	92	-0.1046	5	6
36	21	2	17.7	Neutral	92	-0.101	5	0
20	29	1	23.2	Neutral	92	-0.1004	5	6
83	27	1	21.22	Neutral	92	-0.0444	5	0
30	23	1	21.6	Neutral	92	-0.0159	5	3
93	19	2	26.6	Neutral	92	0.257	5	.
11	22	2	22.4	Neutral	92	0.3632	5	4
85	26	2	23.43	Neutral	92	0.4016	5	2
41	22	2	24.77	Neutral	92	0.4259	5	.
35	27	1	25.48	Neutral	92	0.5063	5	7
14	23	2	23.05	Neutral	92	0.6036	5	1
13	26	2	21.05	Neutral	92	0.6532	5	11
77	18	2	27.41	Neutral	92	0.8198	5	7
65	22	1	20.3	Neutral	92	0.8289	5	2
55	27	2	22.9	Neutral	92	1.0132	5	3
73	25	1	22.34	Neutral	92	1.1071	5	5
42	30	2	23.8	Neutral	92	1.2613	5	2
78	21	2	21.79	Neutral	92	1.355	5	19
3	20	2	20.3	Neutral	92	1.4531	5	21
5	23	2	22.49	Neutral	92	1.5601	5	5
12	24	2	20.7	Neutral	92	1.8748	5	12
1	26	1	22.98	Neutral	92	2.5278	5	.
76	21	2	19.22	Neutral	92	2.6736	5	7
18	26	1	22.7	Neutral	190	-2.1942	5	.
93	19	2	26.6	Neutral	190	-2.1814	5	.
19	23	1	23.1	Neutral	190	-1.3594	5	5
14	23	2	23.05	Neutral	190	-1.1357	5	1
28	25	2	19.78	Neutral	190	-1.0614	5	4
73	25	1	22.34	Neutral	190	-0.7999	5	5
65	22	1	20.3	Neutral	190	-0.7395	5	2
57	30	2	20	Neutral	190	-0.7377	5	0
34	21	2	18.7	Neutral	190	-0.6082	5	10
5	23	2	22.49	Neutral	190	-0.4995	5	5
85	26	2	23.43	Neutral	190	-0.3434	5	2
41	22	2	24.77	Neutral	190	-0.1216	5	.
35	27	1	25.48	Neutral	190	0.0189	5	7
83	27	1	21.22	Neutral	190	0.1035	5	0
77	18	2	27.41	Neutral	190	0.1129	5	7
36	21	2	17.7	Neutral	190	0.1354	5	0
42	30	2	23.8	Neutral	190	0.2388	5	2
89	24	1	23.87	Neutral	190	0.2856	5	8
29	27	1	18.5	Neutral	190	0.2966	5	6
30	23	1	21.6	Neutral	190	0.3298	5	3
55	27	2	22.9	Neutral	190	0.4349	5	3
11	22	2	22.4	Neutral	190	0.4851	5	4
1	26	1	22.98	Neutral	190	0.6798	5	.
76	21	2	19.22	Neutral	190	0.7086	5	7
13	26	2	21.05	Neutral	190	0.9548	5	11
12	24	2	20.7	Neutral	190	1.5715	5	12
78	21	2	21.79	Neutral	190	1.7248	5	19
20	29	1	23.2	Neutral	190	1.8518	5	6
3	20	2	20.3	Neutral	190	2.3203	5	21
57	30	2	20	Neutral	0	-1.8896	7	0
11	22	2	22.4	Neutral	0	-1.1236	7	4
85	26	2	23.43	Neutral	0	-0.9437	7	2
18	26	1	22.7	Neutral	0	-0.9186	7	.
73	25	1	22.34	Neutral	0	-0.8799	7	5
14	23	2	23.05	Neutral	0	-0.8151	7	1
19	23	1	23.1	Neutral	0	-0.6145	7	5
20	29	1	23.2	Neutral	0	-0.5104	7	6
42	30	2	23.8	Neutral	0	-0.4558	7	2
3	20	2	20.3	Neutral	0	0.2582	7	21
76	21	2	19.22	Neutral	0	0.3641	7	7
77	18	2	27.41	Neutral	0	0.4241	7	7
36	21	2	17.7	Neutral	0	0.4307	7	0
30	23	1	21.6	Neutral	0	0.5736	7	3
12	24	2	20.7	Neutral	0	0.6937	7	12
35	27	1	25.48	Neutral	0	0.757	7	7
28	25	2	19.78	Neutral	0	0.9352	7	4
34	21	2	18.7	Neutral	0	0.938	7	10
41	22	2	24.77	Neutral	0	0.9718	7	.
83	27	1	21.22	Neutral	0	1.0943	7	0
55	27	2	22.9	Neutral	0	1.1157	7	3
78	21	2	21.79	Neutral	0	1.2347	7	19
89	24	1	23.87	Neutral	0	1.4635	7	8
13	26	2	21.05	Neutral	0	1.6497	7	11
5	23	2	22.49	Neutral	0	1.987	7	5
29	27	1	18.5	Neutral	0	1.9927	7	6
93	19	2	26.6	Neutral	0	2.3264	7	.
65	22	1	20.3	Neutral	0	2.5553	7	2
41	22	2	24.77	Neutral	10	-2.6702	7	.
35	27	1	25.48	Neutral	10	-2.4372	7	7
93	19	2	26.6	Neutral	10	-1.3476	7	.
11	22	2	22.4	Neutral	10	-1.0482	7	4
85	26	2	23.43	Neutral	10	-0.879	7	2
18	26	1	22.7	Neutral	10	-0.5129	7	.
34	21	2	18.7	Neutral	10	-0.3518	7	10
77	18	2	27.41	Neutral	10	-0.3212	7	7
12	24	2	20.7	Neutral	10	-0.1772	7	12
19	23	1	23.1	Neutral	10	-0.1301	7	5
42	30	2	23.8	Neutral	10	-0.0984	7	2
30	23	1	21.6	Neutral	10	0.1878	7	3
28	25	2	19.78	Neutral	10	0.4009	7	4
14	23	2	23.05	Neutral	10	0.4339	7	1
73	25	1	22.34	Neutral	10	0.55	7	5
65	22	1	20.3	Neutral	10	0.632	7	2
1	26	1	22.98	Neutral	10	0.6471	7	.
78	21	2	21.79	Neutral	10	0.8517	7	19
57	30	2	20	Neutral	10	0.8782	7	0
20	29	1	23.2	Neutral	10	1.0338	7	6
3	20	2	20.3	Neutral	10	1.0643	7	21
89	24	1	23.87	Neutral	10	1.1934	7	8
55	27	2	22.9	Neutral	10	1.4061	7	3
76	21	2	19.22	Neutral	10	1.4744	7	7
5	23	2	22.49	Neutral	10	1.8158	7	5
36	21	2	17.7	Neutral	10	1.8408	7	0
83	27	1	21.22	Neutral	10	2.1774	7	0
29	27	1	18.5	Neutral	10	2.4557	7	6
85	26	2	23.43	Neutral	37	-2.3056	7	2
12	24	2	20.7	Neutral	37	-1.1742	7	12
78	21	2	21.79	Neutral	37	-1.0786	7	19
11	22	2	22.4	Neutral	37	-1.0517	7	4
3	20	2	20.3	Neutral	37	-1.019	7	21
19	23	1	23.1	Neutral	37	-0.9654	7	5
35	27	1	25.48	Neutral	37	-0.66	7	7
18	26	1	22.7	Neutral	37	-0.6214	7	.
55	27	2	22.9	Neutral	37	-0.5675	7	3
73	25	1	22.34	Neutral	37	-0.4022	7	5
89	24	1	23.87	Neutral	37	-0.2871	7	8
76	21	2	19.22	Neutral	37	-0.2804	7	7
57	30	2	20	Neutral	37	-0.235	7	0
42	30	2	23.8	Neutral	37	-0.1981	7	2
83	27	1	21.22	Neutral	37	-0.1489	7	0
77	18	2	27.41	Neutral	37	0.1493	7	7
30	23	1	21.6	Neutral	37	0.5323	7	3
5	23	2	22.49	Neutral	37	0.7287	7	5
14	23	2	23.05	Neutral	37	0.7729	7	1
29	27	1	18.5	Neutral	37	0.9153	7	6
28	25	2	19.78	Neutral	37	0.9669	7	4
34	21	2	18.7	Neutral	37	1.2437	7	10
1	26	1	22.98	Neutral	37	1.3013	7	.
41	22	2	24.77	Neutral	37	1.5347	7	.
36	21	2	17.7	Neutral	37	1.6204	7	0
93	19	2	26.6	Neutral	37	1.9102	7	.
65	22	1	20.3	Neutral	37	2.055	7	2
13	26	2	21.05	Neutral	37	2.2901	7	11
20	29	1	23.2	Neutral	92	-2.4902	7	6
11	22	2	22.4	Neutral	92	-1.2812	7	4
19	23	1	23.1	Neutral	92	-0.9252	7	5
77	18	2	27.41	Neutral	92	-0.9027	7	7
35	27	1	25.48	Neutral	92	-0.8586	7	7
57	30	2	20	Neutral	92	-0.753	7	0
41	22	2	24.77	Neutral	92	-0.7514	7	.
29	27	1	18.5	Neutral	92	-0.74	7	6
18	26	1	22.7	Neutral	92	-0.6944	7	.
89	24	1	23.87	Neutral	92	-0.218	7	8
34	21	2	18.7	Neutral	92	-0.0275	7	10
42	30	2	23.8	Neutral	92	0.2314	7	2
73	25	1	22.34	Neutral	92	0.3927	7	5
28	25	2	19.78	Neutral	92	0.5068	7	4
30	23	1	21.6	Neutral	92	0.6594	7	3
55	27	2	22.9	Neutral	92	0.826	7	3
12	24	2	20.7	Neutral	92	0.8799	7	12
3	20	2	20.3	Neutral	92	1.0462	7	21
85	26	2	23.43	Neutral	92	1.264	7	2
5	23	2	22.49	Neutral	92	1.4841	7	5
14	23	2	23.05	Neutral	92	1.6446	7	1
93	19	2	26.6	Neutral	92	1.7073	7	.
13	26	2	21.05	Neutral	92	1.9641	7	11
78	21	2	21.79	Neutral	92	2.3535	7	19
36	21	2	17.7	Neutral	92	2.521	7	0
65	22	1	20.3	Neutral	92	2.5558	7	2
83	27	1	21.22	Neutral	92	2.8126	7	0
76	21	2	19.22	Neutral	92	2.9982	7	7
83	27	1	21.22	Neutral	190	-1.6937	7	0
35	27	1	25.48	Neutral	190	-1.5446	7	7
41	22	2	24.77	Neutral	190	-1.4893	7	.
18	26	1	22.7	Neutral	190	-1.4675	7	.
76	21	2	19.22	Neutral	190	-1.243	7	7
85	26	2	23.43	Neutral	190	-1.0268	7	2
77	18	2	27.41	Neutral	190	-0.7525	7	7
11	22	2	22.4	Neutral	190	-0.6936	7	4
42	30	2	23.8	Neutral	190	-0.5253	7	2
73	25	1	22.34	Neutral	190	-0.3367	7	5
20	29	1	23.2	Neutral	190	-0.2785	7	6
14	23	2	23.05	Neutral	190	-0.2083	7	1
19	23	1	23.1	Neutral	190	-0.1621	7	5
34	21	2	18.7	Neutral	190	-0.0138	7	10
28	25	2	19.78	Neutral	190	0.1313	7	4
5	23	2	22.49	Neutral	190	0.4406	7	5
55	27	2	22.9	Neutral	190	0.5326	7	3
78	21	2	21.79	Neutral	190	0.6663	7	19
30	23	1	21.6	Neutral	190	0.7383	7	3
36	21	2	17.7	Neutral	190	0.7384	7	0
29	27	1	18.5	Neutral	190	1.0461	7	6
57	30	2	20	Neutral	190	1.0972	7	0
3	20	2	20.3	Neutral	190	1.1697	7	21
89	24	1	23.87	Neutral	190	1.2083	7	8
65	22	1	20.3	Neutral	190	1.5302	7	2
1	26	1	22.98	Neutral	190	1.8066	7	.
13	26	2	21.05	Neutral	190	1.8704	7	11
12	24	2	20.7	Neutral	190	2.1836	7	12
93	19	2	26.6	Neutral	190	2.4005	7	.
93	19	2	26.6	Neutral	0	-1.3205	8	.
34	21	2	18.7	Neutral	0	-1.093	8	10
42	30	2	23.8	Neutral	0	-0.8857	8	2
36	21	2	17.7	Neutral	0	-0.7233	8	0
19	23	1	23.1	Neutral	0	-0.5863	8	5
57	30	2	20	Neutral	0	-0.4231	8	0
28	25	2	19.78	Neutral	0	-0.3542	8	4
11	22	2	22.4	Neutral	0	-0.2606	8	4
13	26	2	21.05	Neutral	0	-0.2042	8	11
5	23	2	22.49	Neutral	0	-0.1596	8	5
89	24	1	23.87	Neutral	0	-0.083	8	8
20	29	1	23.2	Neutral	0	-0.0402	8	6
41	22	2	24.77	Neutral	0	0.1086	8	.
35	27	1	25.48	Neutral	0	0.2548	8	7
65	22	1	20.3	Neutral	0	0.2733	8	2
18	26	1	22.7	Neutral	0	0.2757	8	.
3	20	2	20.3	Neutral	0	0.311	8	21
14	23	2	23.05	Neutral	0	0.3795	8	1
83	27	1	21.22	Neutral	0	0.3877	8	0
30	23	1	21.6	Neutral	0	0.4496	8	3
77	18	2	27.41	Neutral	0	0.5822	8	7
76	21	2	19.22	Neutral	0	0.8171	8	7
1	26	1	22.98	Neutral	0	0.8397	8	.
78	21	2	21.79	Neutral	0	0.9464	8	19
12	24	2	20.7	Neutral	0	0.979	8	12
73	25	1	22.34	Neutral	0	1.0665	8	5
29	27	1	18.5	Neutral	0	1.3198	8	6
85	26	2	23.43	Neutral	0	1.3614	8	2
55	27	2	22.9	Neutral	0	1.9388	8	3
19	23	1	23.1	Neutral	10	-1.2722	8	5
93	19	2	26.6	Neutral	10	-1.2152	8	.
11	22	2	22.4	Neutral	10	-1.0114	8	4
42	30	2	23.8	Neutral	10	-0.9445	8	2
28	25	2	19.78	Neutral	10	-0.7799	8	4
41	22	2	24.77	Neutral	10	-0.636	8	.
36	21	2	17.7	Neutral	10	-0.5781	8	0
14	23	2	23.05	Neutral	10	-0.5722	8	1
83	27	1	21.22	Neutral	10	-0.426	8	0
34	21	2	18.7	Neutral	10	-0.3992	8	10
89	24	1	23.87	Neutral	10	-0.3884	8	8
77	18	2	27.41	Neutral	10	-0.2665	8	7
13	26	2	21.05	Neutral	10	-0.1207	8	11
1	26	1	22.98	Neutral	10	-0.072	8	.
18	26	1	22.7	Neutral	10	0.1112	8	.
30	23	1	21.6	Neutral	10	0.1767	8	3
12	24	2	20.7	Neutral	10	0.1856	8	12
35	27	1	25.48	Neutral	10	0.2354	8	7
76	21	2	19.22	Neutral	10	0.4212	8	7
20	29	1	23.2	Neutral	10	0.5249	8	6
3	20	2	20.3	Neutral	10	0.8056	8	21
5	23	2	22.49	Neutral	10	0.852	8	5
55	27	2	22.9	Neutral	10	0.8801	8	3
29	27	1	18.5	Neutral	10	1.1144	8	6
73	25	1	22.34	Neutral	10	1.2794	8	5
57	30	2	20	Neutral	10	1.4588	8	0
85	26	2	23.43	Neutral	10	1.5006	8	2
78	21	2	21.79	Neutral	10	1.8642	8	19
65	22	1	20.3	Neutral	10	1.8738	8	2
76	21	2	19.22	Neutral	37	-2.0967	8	7
20	29	1	23.2	Neutral	37	-1.8711	8	6
11	22	2	22.4	Neutral	37	-1.1524	8	4
78	21	2	21.79	Neutral	37	-0.8324	8	19
77	18	2	27.41	Neutral	37	-0.5467	8	7
5	23	2	22.49	Neutral	37	-0.4179	8	5
13	26	2	21.05	Neutral	37	-0.2481	8	11
36	21	2	17.7	Neutral	37	0.0114	8	0
73	25	1	22.34	Neutral	37	0.0265	8	5
3	20	2	20.3	Neutral	37	0.0282	8	21
42	30	2	23.8	Neutral	37	0.0311	8	2
83	27	1	21.22	Neutral	37	0.0376	8	0
35	27	1	25.48	Neutral	37	0.1555	8	7
41	22	2	24.77	Neutral	37	0.1679	8	.
89	24	1	23.87	Neutral	37	0.2941	8	8
29	27	1	18.5	Neutral	37	0.4201	8	6
28	25	2	19.78	Neutral	37	0.4213	8	4
18	26	1	22.7	Neutral	37	0.4705	8	.
12	24	2	20.7	Neutral	37	0.5644	8	12
1	26	1	22.98	Neutral	37	0.5734	8	.
30	23	1	21.6	Neutral	37	0.6178	8	3
34	21	2	18.7	Neutral	37	0.6671	8	10
14	23	2	23.05	Neutral	37	0.6754	8	1
57	30	2	20	Neutral	37	0.7611	8	0
85	26	2	23.43	Neutral	37	0.9666	8	2
65	22	1	20.3	Neutral	37	1.0061	8	2
19	23	1	23.1	Neutral	37	1.0351	8	5
55	27	2	22.9	Neutral	37	1.458	8	3
93	19	2	26.6	Neutral	37	2.0149	8	.
34	21	2	18.7	Neutral	92	-1.0014	8	10
36	21	2	17.7	Neutral	92	-0.8068	8	0
57	30	2	20	Neutral	92	-0.789	8	0
77	18	2	27.41	Neutral	92	-0.6934	8	7
11	22	2	22.4	Neutral	92	-0.6268	8	4
35	27	1	25.48	Neutral	92	-0.5896	8	7
19	23	1	23.1	Neutral	92	-0.5244	8	5
14	23	2	23.05	Neutral	92	-0.457	8	1
3	20	2	20.3	Neutral	92	-0.3612	8	21
5	23	2	22.49	Neutral	92	-0.1506	8	5
89	24	1	23.87	Neutral	92	0.0803	8	8
42	30	2	23.8	Neutral	92	0.1459	8	2
30	23	1	21.6	Neutral	92	0.277	8	3
41	22	2	24.77	Neutral	92	0.3297	8	.
1	26	1	22.98	Neutral	92	0.3916	8	.
13	26	2	21.05	Neutral	92	0.4302	8	11
20	29	1	23.2	Neutral	92	0.4624	8	6
83	27	1	21.22	Neutral	92	0.5167	8	0
65	22	1	20.3	Neutral	92	0.5787	8	2
29	27	1	18.5	Neutral	92	1.0354	8	6
85	26	2	23.43	Neutral	92	1.0794	8	2
28	25	2	19.78	Neutral	92	1.3157	8	4
18	26	1	22.7	Neutral	92	1.3916	8	.
73	25	1	22.34	Neutral	92	1.4343	8	5
76	21	2	19.22	Neutral	92	1.4835	8	7
78	21	2	21.79	Neutral	92	1.6358	8	19
55	27	2	22.9	Neutral	92	1.7979	8	3
12	24	2	20.7	Neutral	92	2.481	8	12
34	21	2	18.7	Neutral	190	-1.6947	8	10
28	25	2	19.78	Neutral	190	-0.849	8	4
93	19	2	26.6	Neutral	190	-0.8283	8	.
65	22	1	20.3	Neutral	190	-0.8098	8	2
41	22	2	24.77	Neutral	190	-0.585	8	.
20	29	1	23.2	Neutral	190	-0.3753	8	6
42	30	2	23.8	Neutral	190	-0.2405	8	2
11	22	2	22.4	Neutral	190	-0.1492	8	4
3	20	2	20.3	Neutral	190	-0.1475	8	21
89	24	1	23.87	Neutral	190	-0.0947	8	8
5	23	2	22.49	Neutral	190	-0.0796	8	5
13	26	2	21.05	Neutral	190	0.072	8	11
73	25	1	22.34	Neutral	190	0.2232	8	5
77	18	2	27.41	Neutral	190	0.4446	8	7
14	23	2	23.05	Neutral	190	0.4502	8	1
36	21	2	17.7	Neutral	190	0.4612	8	0
57	30	2	20	Neutral	190	0.5313	8	0
35	27	1	25.48	Neutral	190	0.5324	8	7
76	21	2	19.22	Neutral	190	0.652	8	7
83	27	1	21.22	Neutral	190	0.723	8	0
1	26	1	22.98	Neutral	190	0.7406	8	.
85	26	2	23.43	Neutral	190	0.8002	8	2
29	27	1	18.5	Neutral	190	0.8742	8	6
30	23	1	21.6	Neutral	190	0.9897	8	3
18	26	1	22.7	Neutral	190	1.0128	8	.
19	23	1	23.1	Neutral	190	1.4319	8	5
55	27	2	22.9	Neutral	190	1.6733	8	3
78	21	2	21.79	Neutral	190	3.0626	8	19
12	24	2	20.7	Neutral	190	3.1762	8	12
19	23	1	23.1	Neutral	0	-1.2524	9	5
18	26	1	22.7	Neutral	0	-1.0548	9	.
78	21	2	21.79	Neutral	0	-0.9123	9	19
57	30	2	20	Neutral	0	-0.7775	9	0
89	24	1	23.87	Neutral	0	-0.7717	9	8
93	19	2	26.6	Neutral	0	-0.7567	9	.
28	25	2	19.78	Neutral	0	-0.5643	9	4
42	30	2	23.8	Neutral	0	-0.2701	9	2
77	18	2	27.41	Neutral	0	-0.1698	9	7
14	23	2	23.05	Neutral	0	0.0297	9	1
85	26	2	23.43	Neutral	0	0.1321	9	2
41	22	2	24.77	Neutral	0	0.1369	9	.
55	27	2	22.9	Neutral	0	0.292	9	3
73	25	1	22.34	Neutral	0	0.3236	9	5
11	22	2	22.4	Neutral	0	0.3365	9	4
76	21	2	19.22	Neutral	0	0.4263	9	7
83	27	1	21.22	Neutral	0	0.5025	9	0
30	23	1	21.6	Neutral	0	0.6071	9	3
36	21	2	17.7	Neutral	0	0.709	9	0
13	26	2	21.05	Neutral	0	0.7752	9	11
5	23	2	22.49	Neutral	0	0.8277	9	5
20	29	1	23.2	Neutral	0	0.8485	9	6
65	22	1	20.3	Neutral	0	0.8822	9	2
35	27	1	25.48	Neutral	0	0.9493	9	7
29	27	1	18.5	Neutral	0	1.0157	9	6
3	20	2	20.3	Neutral	0	1.1752	9	21
1	26	1	22.98	Neutral	0	1.7731	9	.
34	21	2	18.7	Neutral	0	2.1608	9	10
12	24	2	20.7	Neutral	0	2.7115	9	12
20	29	1	23.2	Neutral	10	-2.0179	9	6
57	30	2	20	Neutral	10	-1.6816	9	0
55	27	2	22.9	Neutral	10	-1.5404	9	3
42	30	2	23.8	Neutral	10	-1.462	9	2
18	26	1	22.7	Neutral	10	-1.3158	9	.
76	21	2	19.22	Neutral	10	-1.07	9	7
41	22	2	24.77	Neutral	10	-0.9889	9	.
19	23	1	23.1	Neutral	10	-0.726	9	5
89	24	1	23.87	Neutral	10	-0.6698	9	8
11	22	2	22.4	Neutral	10	-0.3903	9	4
35	27	1	25.48	Neutral	10	-0.1311	9	7
78	21	2	21.79	Neutral	10	0.1096	9	19
77	18	2	27.41	Neutral	10	0.3006	9	7
30	23	1	21.6	Neutral	10	0.3365	9	3
83	27	1	21.22	Neutral	10	0.465	9	0
14	23	2	23.05	Neutral	10	0.6163	9	1
28	25	2	19.78	Neutral	10	0.6293	9	4
93	19	2	26.6	Neutral	10	0.6681	9	.
29	27	1	18.5	Neutral	10	0.8791	9	6
36	21	2	17.7	Neutral	10	1.0319	9	0
85	26	2	23.43	Neutral	10	1.6046	9	2
5	23	2	22.49	Neutral	10	1.644	9	5
3	20	2	20.3	Neutral	10	1.7908	9	21
1	26	1	22.98	Neutral	10	1.9821	9	.
34	21	2	18.7	Neutral	10	2.2478	9	10
13	26	2	21.05	Neutral	10	2.542	9	11
73	25	1	22.34	Neutral	10	3.1491	9	5
19	23	1	23.1	Neutral	37	-2.3213	9	5
89	24	1	23.87	Neutral	37	-1.4498	9	8
29	27	1	18.5	Neutral	37	-1.3832	9	6
18	26	1	22.7	Neutral	37	-1.3377	9	.
76	21	2	19.22	Neutral	37	-0.7586	9	7
30	23	1	21.6	Neutral	37	-0.656	9	3
78	21	2	21.79	Neutral	37	-0.3593	9	19
14	23	2	23.05	Neutral	37	-0.1727	9	1
83	27	1	21.22	Neutral	37	-0.0359	9	0
20	29	1	23.2	Neutral	37	-0.0233	9	6
57	30	2	20	Neutral	37	0.1449	9	0
55	27	2	22.9	Neutral	37	0.287	9	3
35	27	1	25.48	Neutral	37	0.2998	9	7
3	20	2	20.3	Neutral	37	0.4392	9	21
36	21	2	17.7	Neutral	37	0.6062	9	0
12	24	2	20.7	Neutral	37	0.6659	9	12
1	26	1	22.98	Neutral	37	0.7439	9	.
13	26	2	21.05	Neutral	37	0.7659	9	11
41	22	2	24.77	Neutral	37	0.7785	9	.
93	19	2	26.6	Neutral	37	0.911	9	.
73	25	1	22.34	Neutral	37	0.9413	9	5
85	26	2	23.43	Neutral	37	0.9463	9	2
11	22	2	22.4	Neutral	37	1.0914	9	4
42	30	2	23.8	Neutral	37	1.2008	9	2
28	25	2	19.78	Neutral	37	1.5171	9	4
5	23	2	22.49	Neutral	37	1.8388	9	5
34	21	2	18.7	Neutral	37	1.92	9	10
77	18	2	27.41	Neutral	37	2.3321	9	7
65	22	1	20.3	Neutral	37	3.1704	9	2
57	30	2	20	Neutral	92	-2.5735	9	0
18	26	1	22.7	Neutral	92	-1.5755	9	.
36	21	2	17.7	Neutral	92	-1.3591	9	0
28	25	2	19.78	Neutral	92	-0.8701	9	4
89	24	1	23.87	Neutral	92	-0.7101	9	8
13	26	2	21.05	Neutral	92	-0.2169	9	11
30	23	1	21.6	Neutral	92	0.0439	9	3
20	29	1	23.2	Neutral	92	0.4703	9	6
41	22	2	24.77	Neutral	92	0.4914	9	.
14	23	2	23.05	Neutral	92	0.5058	9	1
76	21	2	19.22	Neutral	92	0.5902	9	7
55	27	2	22.9	Neutral	92	0.6665	9	3
11	22	2	22.4	Neutral	92	0.6946	9	4
35	27	1	25.48	Neutral	92	0.7421	9	7
29	27	1	18.5	Neutral	92	0.7519	9	6
3	20	2	20.3	Neutral	92	0.8597	9	21
93	19	2	26.6	Neutral	92	0.9224	9	.
5	23	2	22.49	Neutral	92	0.9864	9	5
83	27	1	21.22	Neutral	92	1.0026	9	0
1	26	1	22.98	Neutral	92	1.1896	9	.
42	30	2	23.8	Neutral	92	1.29	9	2
65	22	1	20.3	Neutral	92	1.2947	9	2
85	26	2	23.43	Neutral	92	1.297	9	2
77	18	2	27.41	Neutral	92	1.5146	9	7
78	21	2	21.79	Neutral	92	1.6002	9	19
12	24	2	20.7	Neutral	92	2.3195	9	12
34	21	2	18.7	Neutral	92	2.5403	9	10
18	26	1	22.7	Neutral	190	-2.7693	9	.
28	25	2	19.78	Neutral	190	-1.4196	9	4
1	26	1	22.98	Neutral	190	-1.2861	9	.
65	22	1	20.3	Neutral	190	-1.2553	9	2
78	21	2	21.79	Neutral	190	-1.2422	9	19
57	30	2	20	Neutral	190	-1.168	9	0
35	27	1	25.48	Neutral	190	-1.011	9	7
14	23	2	23.05	Neutral	190	-0.9928	9	1
76	21	2	19.22	Neutral	190	-0.6266	9	7
5	23	2	22.49	Neutral	190	-0.4913	9	5
30	23	1	21.6	Neutral	190	-0.3843	9	3
41	22	2	24.77	Neutral	190	-0.3344	9	.
77	18	2	27.41	Neutral	190	-0.2294	9	7
55	27	2	22.9	Neutral	190	-0.2236	9	3
85	26	2	23.43	Neutral	190	-0.0811	9	2
11	22	2	22.4	Neutral	190	-0.076	9	4
89	24	1	23.87	Neutral	190	0.0686	9	8
29	27	1	18.5	Neutral	190	0.1318	9	6
36	21	2	17.7	Neutral	190	0.2112	9	0
83	27	1	21.22	Neutral	190	0.2282	9	0
42	30	2	23.8	Neutral	190	0.6704	9	2
73	25	1	22.34	Neutral	190	0.9745	9	5
93	19	2	26.6	Neutral	190	0.9856	9	.
20	29	1	23.2	Neutral	190	1.0347	9	6
3	20	2	20.3	Neutral	190	1.1858	9	21
13	26	2	21.05	Neutral	190	1.3005	9	11
34	21	2	18.7	Neutral	190	2.104	9	10
19	23	1	23.1	Neutral	0	-0.7713	10	5
41	22	2	24.77	Neutral	0	-0.7532	10	.
57	30	2	20	Neutral	0	-0.7415	10	0
28	25	2	19.78	Neutral	0	-0.7117	10	4
77	18	2	27.41	Neutral	0	-0.6518	10	7
18	26	1	22.7	Neutral	0	-0.5647	10	.
42	30	2	23.8	Neutral	0	-0.3802	10	2
14	23	2	23.05	Neutral	0	-0.2784	10	1
89	24	1	23.87	Neutral	0	-0.2157	10	8
93	19	2	26.6	Neutral	0	-0.0211	10	.
78	21	2	21.79	Neutral	0	0.0384	10	19
76	21	2	19.22	Neutral	0	0.0539	10	7
36	21	2	17.7	Neutral	0	0.0608	10	0
30	23	1	21.6	Neutral	0	0.0741	10	3
35	27	1	25.48	Neutral	0	0.1692	10	7
83	27	1	21.22	Neutral	0	0.1928	10	0
65	22	1	20.3	Neutral	0	0.1976	10	2
11	22	2	22.4	Neutral	0	0.2392	10	4
85	26	2	23.43	Neutral	0	0.259	10	2
5	23	2	22.49	Neutral	0	0.2841	10	5
13	26	2	21.05	Neutral	0	0.381	10	11
73	25	1	22.34	Neutral	0	0.4642	10	5
3	20	2	20.3	Neutral	0	0.7144	10	21
20	29	1	23.2	Neutral	0	0.7483	10	6
34	21	2	18.7	Neutral	0	0.8839	10	10
29	27	1	18.5	Neutral	0	1.0188	10	6
1	26	1	22.98	Neutral	0	1.1379	10	.
12	24	2	20.7	Neutral	0	1.3587	10	12
55	27	2	22.9	Neutral	0	1.4674	10	3
19	23	1	23.1	Neutral	10	-1.6829	10	5
41	22	2	24.77	Neutral	10	-1.4611	10	.
34	21	2	18.7	Neutral	10	-1.1458	10	10
28	25	2	19.78	Neutral	10	-1.09	10	4
42	30	2	23.8	Neutral	10	-1.0452	10	2
89	24	1	23.87	Neutral	10	-0.8346	10	8
18	26	1	22.7	Neutral	10	-0.693	10	.
20	29	1	23.2	Neutral	10	-0.5983	10	6
77	18	2	27.41	Neutral	10	-0.5371	10	7
11	22	2	22.4	Neutral	10	-0.5343	10	4
14	23	2	23.05	Neutral	10	-0.3993	10	1
83	27	1	21.22	Neutral	10	-0.1387	10	0
35	27	1	25.48	Neutral	10	-0.0921	10	7
76	21	2	19.22	Neutral	10	-0.0908	10	7
30	23	1	21.6	Neutral	10	0.0942	10	3
36	21	2	17.7	Neutral	10	0.1678	10	0
55	27	2	22.9	Neutral	10	0.2888	10	3
78	21	2	21.79	Neutral	10	0.5527	10	19
29	27	1	18.5	Neutral	10	0.555	10	6
1	26	1	22.98	Neutral	10	0.7449	10	.
93	19	2	26.6	Neutral	10	0.8936	10	.
3	20	2	20.3	Neutral	10	1.0348	10	21
5	23	2	22.49	Neutral	10	1.0838	10	5
85	26	2	23.43	Neutral	10	1.296	10	2
73	25	1	22.34	Neutral	10	1.308	10	5
13	26	2	21.05	Neutral	10	1.6188	10	11
65	22	1	20.3	Neutral	10	1.8014	10	2
57	30	2	20	Neutral	10	1.9399	10	0
12	24	2	20.7	Neutral	10	2.4734	10	12
76	21	2	19.22	Neutral	37	-1.4924	10	7
89	24	1	23.87	Neutral	37	-1.1206	10	8
78	21	2	21.79	Neutral	37	-0.9856	10	19
18	26	1	22.7	Neutral	37	-0.8396	10	.
19	23	1	23.1	Neutral	37	-0.7006	10	5
28	25	2	19.78	Neutral	37	-0.4782	10	4
20	29	1	23.2	Neutral	37	-0.3301	10	6
83	27	1	21.22	Neutral	37	-0.3287	10	0
41	22	2	24.77	Neutral	37	-0.2362	10	.
34	21	2	18.7	Neutral	37	-0.1607	10	10
14	23	2	23.05	Neutral	37	-0.0548	10	1
3	20	2	20.3	Neutral	37	-0.0018	10	21
29	27	1	18.5	Neutral	37	0.0355	10	6
1	26	1	22.98	Neutral	37	0.1181	10	.
36	21	2	17.7	Neutral	37	0.1747	10	0
35	27	1	25.48	Neutral	37	0.1814	10	7
73	25	1	22.34	Neutral	37	0.1851	10	5
30	23	1	21.6	Neutral	37	0.4754	10	3
13	26	2	21.05	Neutral	37	0.7423	10	11
77	18	2	27.41	Neutral	37	0.8648	10	7
57	30	2	20	Neutral	37	0.8659	10	0
11	22	2	22.4	Neutral	37	0.8739	10	4
42	30	2	23.8	Neutral	37	0.9416	10	2
5	23	2	22.49	Neutral	37	1.0025	10	5
85	26	2	23.43	Neutral	37	1.1076	10	2
55	27	2	22.9	Neutral	37	1.1889	10	3
65	22	1	20.3	Neutral	37	1.2159	10	2
12	24	2	20.7	Neutral	37	1.8177	10	12
93	19	2	26.6	Neutral	37	1.8514	10	.
19	23	1	23.1	Neutral	92	-2.7749	10	5
18	26	1	22.7	Neutral	92	-1.0861	10	.
36	21	2	17.7	Neutral	92	-1.0564	10	0
34	21	2	18.7	Neutral	92	-0.8964	10	10
89	24	1	23.87	Neutral	92	-0.6516	10	8
57	30	2	20	Neutral	92	-0.3616	10	0
41	22	2	24.77	Neutral	92	-0.3522	10	.
30	23	1	21.6	Neutral	92	-0.2055	10	3
28	25	2	19.78	Neutral	92	-0.2025	10	4
14	23	2	23.05	Neutral	92	-0.1158	10	1
35	27	1	25.48	Neutral	92	-0.0263	10	7
11	22	2	22.4	Neutral	92	0.0446	10	4
13	26	2	21.05	Neutral	92	0.1358	10	11
77	18	2	27.41	Neutral	92	0.1876	10	7
65	22	1	20.3	Neutral	92	0.2287	10	2
3	20	2	20.3	Neutral	92	0.2887	10	21
78	21	2	21.79	Neutral	92	0.4252	10	19
29	27	1	18.5	Neutral	92	0.4507	10	6
76	21	2	19.22	Neutral	92	0.4537	10	7
5	23	2	22.49	Neutral	92	0.4685	10	5
83	27	1	21.22	Neutral	92	0.483	10	0
42	30	2	23.8	Neutral	92	0.6914	10	2
85	26	2	23.43	Neutral	92	1.0599	10	2
55	27	2	22.9	Neutral	92	1.3574	10	3
20	29	1	23.2	Neutral	92	1.622	10	6
73	25	1	22.34	Neutral	92	1.7056	10	5
1	26	1	22.98	Neutral	92	1.79	10	.
12	24	2	20.7	Neutral	92	1.8529	10	12
93	19	2	26.6	Neutral	92	2.3257	10	.
28	25	2	19.78	Neutral	190	-1.6002	10	4
41	22	2	24.77	Neutral	190	-0.9507	10	.
18	26	1	22.7	Neutral	190	-0.8996	10	.
77	18	2	27.41	Neutral	190	-0.8399	10	7
14	23	2	23.05	Neutral	190	-0.7453	10	1
19	23	1	23.1	Neutral	190	-0.6708	10	5
65	22	1	20.3	Neutral	190	-0.4185	10	2
89	24	1	23.87	Neutral	190	-0.3802	10	8
29	27	1	18.5	Neutral	190	-0.2464	10	6
1	26	1	22.98	Neutral	190	-0.1779	10	.
57	30	2	20	Neutral	190	-0.1341	10	0
36	21	2	17.7	Neutral	190	0.0156	10	0
5	23	2	22.49	Neutral	190	0.2234	10	5
85	26	2	23.43	Neutral	190	0.3135	10	2
78	21	2	21.79	Neutral	190	0.3256	10	19
35	27	1	25.48	Neutral	190	0.3311	10	7
3	20	2	20.3	Neutral	190	0.3741	10	21
34	21	2	18.7	Neutral	190	0.3886	10	10
30	23	1	21.6	Neutral	190	0.4764	10	3
42	30	2	23.8	Neutral	190	0.6796	10	2
20	29	1	23.2	Neutral	190	0.7918	10	6
76	21	2	19.22	Neutral	190	0.7939	10	7
73	25	1	22.34	Neutral	190	0.8089	10	5
13	26	2	21.05	Neutral	190	0.8361	10	11
[truncated: 4 more rows]
